# Supplementary material for: Basic leucine zipper gene VvbZIP61 is expressed at a quantitative trait locus for high monoterpene content in grape berries
Source: Hortic Res. 2023 Jul 18;10(9):uhad151. doi: 10.1093/hr/uhad151 (PMC10493639; doi:10.1093/hr/uhad151)
Supplement: Web_Material_uhad151 [file web_material_uhad151.zip]

Archive with 2 entries (2 files):
- Supplementary figure.docx
- Supplementary table.xlsx
