# Supplementary material for: Basic leucine zipper gene VvbZIP61 is expressed at a quantitative trait locus for high monoterpene content in grape berries
Source: Hortic Res. 2023 Jul 18;10(9):uhad151. doi: 10.1093/hr/uhad151 (PMC10493639; doi:10.1093/hr/uhad151)
Supplement: Web_Material_uhad151 [file web_material_uhad151.zip › Supplementary table.xlsx]

## Sheet: Table S1
Table S1 The χ² and P value of nerol, rose oxide and linalool 3,7-oxide
Monoterpene	Offspring	Detectable	Non-detectable	Missing offspring	Null hypothesis	χ²	P
2011 nerol	150	41	53	56	1:1	0.53	0.46
2012 nerol	150	48	45	57	1:1	0.01	0.94
2013 nerol	150	64	39	47	1:1	3.36	0.07
2011 rose oxide	150	58	36	56	3:1	3.25	0.07
2012 rose oxide	150	77	16	57	3:1	1.27	0.26
2013 rose oxide	150	73	30	47	3:1	0.26	0.61
2011 linalool 3,7-oxide	150	71	23	56	3:1	0	1
2012 linalool 3,7-oxide	150	73	20	57	3:1	0.15	0.69
2013 linalool 3,7-oxide	150	84	19	47	3:1	0..95	0.33
Some missing offspring because that did not produce fruits. There is only a small number of spring that are consistently missing over three years.

## Sheet: Table S2
Table S2 Genetic maps for the integrated map of 'Beifeng × 3-34' in cM Kosambi.
Markers	Genetic maps (cM)
S1_3531449	0
S1_875050	1.651
S1_875047	1.813
S1_5745380	2.863
S1_1060803	3.666
S1_1684316	4.111
S1_1170316	5.412
S1_865628	5.703
S1_883352	6.167
S1_971988	6.47
S1_797682	6.997
S1_981358	7.173
S1_1061855	7.675
S1_1119769	7.899
S1_1092797	8.03
S1_1751598	8.31
S1_1751530	8.433
S1_1700306	8.791
S1_1120043	8.888
S1_1838382	9.284
S1_1800477	9.353
S1_1993327	9.593
S1_2043846	9.852
S1_2903940	10.124
S1_3205846	10.447
S1_2773263	10.705
S1_3587228	10.909
S1_3061968	11.108
S1_4052204	11.192
S1_3232086	11.351
S1_3233306	11.628
S1_3523465	11.727
S1_4245297	12.393
S1_4196986	12.433
S1_4245373	13.062
S1_4360266	13.335
S1_4244946	13.556
S1_3417248	13.971
S1_3417246	13.971
S1_4029360	14.483
S1_2951394	14.813
S1_3271895	15.067
S1_5761079	15.42
S1_4246274	15.868
S1_6168445	16.764
S1_3587176	17.081
S1_6030083	17.377
S1_1962298	18.12
S1_6882135	19.529
S1_6914751	20.099
S1_6914767	20.099
S1_6914638	20.54
S1_2043845	21.583
S1_6842110	22.662
S1_7070228	23.151
S1_7102950	23.232
S1_6729334	23.534
S1_2089077	24.425
S1_7844524	25.238
S1_10147954	26.834
S1_4189973	26.948
S1_10483220	27.62
S1_9979582	28.446
S1_10067622	28.662
S1_9685306	29.272
S1_9657358	29.489
S1_10249066	29.774
S1_10602549	29.784
S1_3096567	29.876
S1_10178082	29.934
S1_10449926	30.276
S1_4158543	30.503
S1_9995706	30.565
S1_9995652	30.748
S1_10483072	30.818
S1_12498671	31.175
S1_10728171	31.532
S1_10985517	31.54
S1_10602531	31.541
S1_10398535	31.588
S1_10396470	31.708
S1_14813950	31.972
S1_4119172	31.99
S1_11600869	32.358
S1_11234174	32.477
S1_4160786	32.546
S1_12066428	32.607
S1_12601790	32.754
S1_12495417	32.754
S1_12127920	32.817
S1_12495789	33.054
S1_15597970	33.201
S1_4127059	33.225
S1_4127071	33.225
S1_10838905	33.368
S1_4189654	33.555
S1_14010062	33.724
S1_14010060	33.724
S1_12495867	34.261
S1_14674924	34.463
S1_12397236	34.789
S1_12397223	34.789
S1_12083188	35.138
S1_11269699	35.382
S1_6347579	35.648
S1_14672431	35.793
S1_11224007	36.491
S1_7042677	36.71
S1_19169820	37.574
S1_19213737	37.634
S1_7424047	37.9
S1_18462156	37.996
S1_18396113	38.543
S1_18396100	38.543
S1_10786960	39.626
S1_10779492	40.032
S1_6229602	40.065
S1_18633481	40.332
S1_6926842	40.835
S1_9437541	41.324
S1_8303934	41.633
S1_7784181	42.35
S1_21186483	42.724
S1_6706233	43.077
S1_8085751	43.504
S1_7337881	43.895
S1_19182925	44.075
S1_9672558	44.347
S1_7771134	45.037
S1_7771131	45.088
S1_11224042	45.539
S1_8066339	45.808
S1_15656686	46.101
S1_7453251	46.504
S1_8352371	46.752
S1_7567354	47.286
S1_21683586	48.257
S1_21683763	48.839
S1_22224002	49.313
S1_21483488	49.733
S1_21683928	50.155
S1_22677054	50.393
S1_21657225	50.775
S1_22569933	50.963
S1_21655756	51.118
S1_21683499	51.361
S1_21924633	51.906
S1_20649017	52.135
S1_19853731	52.526
S1_21499046	53.167
S1_21235396	53.304
S1_21656419	53.567
S1_21235275	53.567
S1_21469261	53.692
S1_22309652	53.838
S1_21469417	54.026
S1_21499195	54.101
S1_17966256	54.233
S1_19836023	54.336
S1_18308863	54.433
S1_19491307	54.557
S1_18129965	54.573
S1_21184449	54.628
S1_19491277	54.733
S1_19598078	54.841
S1_19893918	54.873
S1_20691342	54.88
S1_20705375	54.914
S1_19491344	54.92
S1_20691339	55.047
S1_19724970	55.169
S1_17885543	55.242
S1_19927373	55.328
S1_20723306	55.519
S1_21077454	55.566
S1_19756785	55.746
S1_19701186	55.814
S1_18319008	55.945
S1_19993091	56.198
S1_19852791	56.388
S1_19747774	56.679
S1_19015751	57.213
S1_18223271	57.583
S1_19758248	57.964
S1_19729897	58.057
S1_18227943	58.569
S1_20929637	59.297
S1_20100487	59.965
S1_20100485	59.965
S1_21641465	62.397
S1_19550231	63.333
S1_20704263	64.021
S1_22677078	66.012
S1_19763718	69.817
S2_993760	0
S2_1021295	2.394
S2_922388	3.544
S2_799358	4.194
S2_356643	5.261
S2_450652	6.458
S2_450651	6.458
S2_1011465	7.48
S2_1594725	8.382
S2_1043158	9.315
S2_1003015	9.618
S2_903534	9.824
S2_1021204	9.924
S2_1014040	10.448
S2_1253483	10.744
S2_1444562	11.261
S2_1466587	11.747
S2_2159397	11.992
S2_1435688	12.459
S2_1501111	13.098
S2_2233275	13.193
S2_2613820	13.458
S2_2095915	13.764
S2_2093347	13.987
S2_2669996	14.246
S2_2468427	14.62
S2_2156386	14.927
S2_1643795	15.103
S2_2347060	15.552
S2_2472812	15.743
S2_2472712	16.012
S2_2453349	16.264
S2_2233065	16.336
S2_2779850	16.942
S2_2454849	17.165
S2_2623172	17.587
S2_3148184	17.759
S2_3024245	17.853
S2_2625183	18.204
S2_2998498	18.468
S2_3162227	18.509
S2_3118342	18.798
S2_3138676	19.378
S2_2998865	19.609
S2_3135464	20.011
S2_3816642	20.431
S2_4122400	20.665
S2_3903459	20.868
S2_4580656	20.875
S2_4098800	20.91
S2_3678042	21.349
S2_4580675	21.654
S2_4580603	21.661
S2_4581324	21.759
S2_3890196	22.066
S2_4385765	22.737
S2_3903402	23.129
S2_4164533	23.515
S2_5296704	23.972
S2_5390797	24.106
S2_5277271	24.201
S2_5277254	24.201
S2_5332536	24.345
S2_5270805	24.512
S2_4303086	24.819
S2_3694580	25.348
S2_4164661	25.812
S2_5277116	25.946
S2_5224081	26.594
S2_5224079	26.594
S2_4342035	26.797
S2_2942656	27.421
S2_4362459	28.279
S2_5227261	30.295
S2_5227245	30.295
S2_4207351	33.669
S2_8169802	37.17
S2_7884628	47.378
S2_7884626	47.378
S2_8349349	51.778
S2_7339390	52.289
S2_6022292	52.499
S2_6295252	53.535
S2_6094710	54.613
S2_6706430	55.61
S2_17263510	57.677
S2_16704916	60.237
S3_856925	0
S3_646836	0.915
S3_1302153	1.976
S3_1023119	2.477
S3_534431	3.185
S3_1302206	4.079
S3_1055923	4.889
S3_969669	5.381
S3_947529	6.129
S3_970086	6.158
S3_644940	6.534
S3_1001061	6.755
S3_1360033	7.348
S3_1045169	7.378
S3_1055891	7.838
S3_1493609	8.071
S3_698177	8.522
S3_1550324	8.755
S3_685425	9.076
S3_1493158	9.52
S3_1528221	9.542
S3_1550280	10.101
S3_1804667	10.264
S3_1426686	10.745
S3_1573857	10.819
S3_1001012	11.124
S3_1528001	11.227
S3_990918	11.285
S3_947507	11.62
S3_1426053	11.861
S3_1773623	11.891
S3_1627732	12.476
S3_990854	12.566
S3_2040328	12.949
S3_1548184	12.953
S3_1815620	13.339
S3_1058096	13.681
S3_1007111	13.807
S3_1821295	14.126
S3_2132439	14.16
S3_1058129	14.497
S3_1058154	14.497
S3_990985	14.556
S3_1873454	15.038
S3_1807978	15.106
S3_1827699	15.126
S3_1802713	15.382
S3_1806034	15.493
S3_2538698	16.022
S3_1723076	16.181
S3_2344097	16.364
S3_1723182	16.521
S3_1692785	16.559
S3_2132613	16.566
S3_2087015	16.761
S3_2488356	16.926
S3_2457971	17.065
S3_2404144	17.296
S3_2382355	17.367
S3_2132458	17.621
S3_2462982	17.864
S3_2085208	17.943
S3_2538845	18.122
S3_2108579	18.357
S3_2678312	18.457
S3_2746835	18.834
S3_2338074	18.902
S3_2124486	18.959
S3_2495930	19.061
S3_2541762	19.186
S3_2541828	19.26
S3_3071010	19.481
S3_3071092	19.669
S3_2980689	19.885
S3_2748209	19.954
S3_2108716	19.955
S3_3016179	20.167
S3_3211072	20.283
S3_3252642	20.487
S3_3016135	20.601
S3_2962085	20.702
S3_3039689	21.086
S3_2823000	21.244
S3_2823012	21.483
S3_2730354	21.755
S3_3151565	21.85
S3_2970664	22.023
S3_3394636	22.386
S3_2943928	22.571
S3_3303388	22.68
S3_3211064	22.867
S3_3308352	23.005
S3_2799349	23.061
S3_3478262	23.308
S3_3361520	23.441
S3_2878798	23.537
S3_3357902	23.739
S3_5899623	24.028
S3_3361615	24.083
S3_3475229	24.262
S3_3308343	24.536
S3_3361489	24.873
S3_5887310	25.013
S3_5899673	25.131
S3_5566505	25.247
S3_5529403	25.626
S3_5509836	25.783
S3_2961050	25.787
S3_5566541	26.107
S3_5529358	26.292
S3_3489874	26.691
S3_5657887	26.963
S3_5489117	27.187
S3_5681546	27.376
S3_3469473	27.403
S3_5783149	27.746
S3_5566448	27.844
S3_3357885	27.95
S3_5529811	28.206
S3_5669941	29.043
S3_5519075	29.075
S3_5529344	29.518
S3_4563083	30.542
S3_5126188	30.867
S3_5351832	30.957
S3_5306760	31.516
S3_5244269	31.738
S3_5306764	31.745
S3_5226349	31.805
S3_5231502	31.987
S3_5203601	32.225
S3_5200978	32.318
S3_4817444	32.796
S3_5239513	32.818
S3_5264996	32.988
S3_5354271	33.381
S3_4603805	33.866
S3_4915357	34.074
S3_4867818	34.125
S3_4896019	34.555
S3_4562429	35.023
S3_3794782	35.482
S3_4077893	35.608
S3_4285079	35.984
S3_4326013	36.583
S3_3850134	37.438
S3_7815436	37.45
S3_7103869	37.988
S3_7103863	38.094
S3_6059155	38.38
S3_3833717	38.836
S3_6003194	39.275
S3_6988351	39.628
S3_6777759	40.054
S3_6821912	40.119
S3_6843505	40.753
S3_6424957	40.893
S3_6777700	40.926
S3_6823074	41.374
S3_6566230	41.467
S3_6821668	41.569
S3_6406897	42.144
S3_6823044	42.649
S3_6677280	42.812
S3_15353708	43.66
S3_7382147	43.789
S3_7535429	43.865
S3_9101204	44.149
S3_7330361	44.574
S3_16337826	45.152
S3_7815481	45.347
S3_17216889	45.696
S3_7535468	46.228
S3_7082113	46.388
S3_7198994	46.849
S3_8302455	47.003
S3_7319875	47.094
S3_8504321	48.626
S3_8516184	48.891
S3_8504256	49.415
S3_18922330	50.505
S3_19280945	50.61
S3_9416616	51.241
S3_11296619	51.61
S3_9044929	52.053
S3_8346543	52.474
S3_10833108	52.721
S3_12333686	53.445
S3_12210103	53.685
S3_16170751	54.092
S3_12802386	54.796
S3_15353687	55.627
S3_12363532	55.858
S3_15347607	56.304
S3_12333733	56.513
S3_15170774	57.293
S3_12363550	57.54
S3_15872059	57.818
S3_15170821	57.91
S3_17464162	58.663
S3_15871877	58.932
S3_18347967	59.16
S3_19265824	59.849
S3_17433180	60.7
S3_19265746	60.749
S3_19196066	61.85
S3_19108546	61.901
S3_13048345	62.664
S3_18436090	63.831
S3_13102961	63.979
S3_18923309	64.689
S3_18932044	65.4
S3_18923252	66.197
S3_17003498	66.942
S3_19108610	67.113
S3_18922270	68.03
S3_18922234	69.796
S4_682758	0
S4_129853	1.74
S4_876633	3.792
S4_876551	5.59
S4_489519	6.556
S4_1130245	6.974
S4_540507	7.537
S4_453810	7.876
S4_1168296	8.661
S4_1168377	9.304
S4_1207754	10.134
S4_890148	10.794
S4_1225216	11.176
S4_1069398	11.854
S4_1474925	12.681
S4_1252677	13.515
S4_1329032	13.861
S4_1293516	14.554
S4_1288482	15.166
S4_1518222	15.568
S4_1522289	15.999
S4_1720435	16.781
S4_1207788	17.199
S4_1529990	17.537
S4_1293445	17.661
S4_1281413	17.789
S4_1281317	17.864
S4_1274077	17.879
S4_1475790	18.061
S4_1825577	18.422
S4_1800713	18.838
S4_1800701	19.14
S4_1876972	19.223
S4_1854617	20.473
S4_2019802	21.28
S4_1955112	21.847
S4_2140735	22.623
S4_2179908	23.722
S4_2110797	24.789
S4_2209779	25.609
S4_2194110	26.014
S4_2360455	26.449
S4_2305902	26.947
S4_2418520	28.122
S4_2744925	29.111
S4_2749897	29.695
S4_2744807	30.195
S4_3105164	30.78
S4_2943571	31.361
S4_3149283	32.015
S4_3007368	32.29
S4_3150043	32.441
S4_3184012	33.085
S4_3284330	33.443
S4_3289941	33.643
S4_3435781	34.099
S4_3435755	34.77
S4_3833075	35.68
S4_3803647	36.541
S4_4264443	37.253
S4_4091689	38.041
S4_4124346	38.561
S4_5125842	39.102
S4_4883376	39.858
S4_5152030	40.228
S4_4732199	41.056
S4_4973809	41.649
S4_4833406	41.997
S4_5503388	43.848
S4_5683391	45.05
S4_6021445	46.085
S4_5817610	46.929
S4_5910790	48.213
S4_6208292	50.415
S4_6033723	50.834
S4_6789657	51.614
S4_7859027	52.096
S4_6566389	52.595
S4_6789706	53.307
S4_6390836	53.793
S4_7244251	54.174
S4_6429141	54.448
S4_7631228	55.006
S4_7151061	55.28
S4_9696785	55.949
S4_7631113	56.39
S4_8483892	56.788
S4_9022036	57.225
S4_12194544	57.736
S4_10470705	58.515
S4_15951424	58.969
S4_12221681	59.462
S4_14342490	59.966
S4_13912857	60.25
S4_14343822	60.627
S4_13963460	60.906
S4_13649689	61.39
S4_14334628	61.644
S4_15948248	61.995
S4_14860261	62.169
S4_15211896	62.228
S4_15951458	62.318
S4_16225837	62.525
S4_14334688	62.826
S4_16258373	63.093
S4_14761349	63.797
S4_17381603	64.348
S4_17390273	64.592
S4_15951395	64.981
S4_15963241	65.77
S4_12231986	66.444
S4_15177545	66.755
S4_17594030	67.626
S4_17599432	67.877
S4_17391346	68.256
S4_17283152	68.385
S4_17705530	69.134
S4_17390279	69.376
S4_17487857	69.742
S4_17992752	71.2
S4_18440893	71.51
S4_18461130	71.735
S4_17594037	71.982
S4_17596264	71.995
S4_18453145	72.271
S4_18526791	72.406
S4_18560051	72.591
S4_18559579	72.832
S4_19370217	73.025
S4_19132453	73.477
S4_17640291	73.867
S4_19372416	74.311
S4_19342909	74.775
S4_19343025	74.909
S4_19189171	75.649
S4_18573657	75.894
S4_17856784	76.049
S4_19523323	76.478
S4_18889826	76.704
S4_18457393	77.013
S4_19828147	77.508
S4_18587603	77.572
S4_19647448	78.105
S4_19718906	78.892
S4_19650837	79.252
S4_18532109	79.255
S4_19587675	80.124
S4_20085936	80.545
S4_19840219	80.822
S4_19633858	80.964
S4_19255630	81.587
S4_20150372	81.991
S4_20509694	82.658
S4_20115682	82.938
S4_20335161	83.491
S4_20219835	83.92
S4_20443477	84.789
S4_20620619	85.401
S4_20765037	85.621
S4_20816232	86.132
S4_20630238	86.933
S4_23647534	87.593
S4_20576087	88.3
S4_23618794	88.351
S4_22255457	89.186
S4_21865334	89.745
S4_21973721	89.911
S4_22034801	90.479
S4_23383725	90.821
S4_22903859	91.269
S4_22059987	91.313
S4_23647533	91.982
S4_23763102	92.287
S4_23764629	92.425
S4_23637433	92.624
S4_23647471	92.797
S4_23763118	93.041
S4_23534544	93.121
S4_22710793	93.845
S4_22286525	93.964
S4_22635593	94.445
S4_22409594	94.555
S4_22287181	95.45
S4_22733125	95.456
S4_22768782	96.731
S4_21362482	97.025
S4_22034796	97.96
S4_20765149	98.718
S4_23534532	99.338
S4_23383743	99.455
S4_23399204	99.659
S4_20263109	100.317
S4_20341770	100.448
S4_23647477	100.593
S4_20335065	100.977
S4_23174824	101.718
S4_20150559	102.331
S4_20086002	103.36
S4_23647513	103.606
S4_19774510	106.821
S4_22732966	107.037
S4_23135285	108.9
S5_1614088	0
S5_1185759	1.003
S5_1591479	2.123
S5_1664585	2.635
S5_1223622	2.949
S5_1223615	3.499
S5_844642	4.047
S5_1130543	4.605
S5_999825	5.281
S5_1129085	5.578
S5_693900	6.26
S5_686635	7.086
S5_1068054	7.241
S5_644337	7.607
S5_519679	8.253
S5_2201982	8.609
S5_693807	8.888
S5_1940942	9.106
S5_2191812	10
S5_1059463	10.411
S5_984910	10.56
S5_2523866	11.009
S5_1130358	11.403
S5_2660827	12.346
S5_681548	12.969
S5_2743146	12.971
S5_2656911	13.345
S5_2191872	13.734
S5_2995004	14.22
S5_3257854	14.801
S5_3017817	15.024
S5_3023383	15.321
S5_3112518	15.489
S5_2743188	15.641
S5_3023615	15.733
S5_3006042	15.888
S5_611019	16.307
S5_3309342	16.724
S5_2402771	17.144
S5_3145472	17.277
S5_2945439	17.841
S5_519827	18.197
S5_3164136	18.569
S5_2660793	18.861
S5_3349184	19.078
S5_2879039	19.177
S5_3077527	19.639
S5_2731057	19.85
S5_3349130	19.994
S5_2523895	20.202
S5_2744363	20.336
S5_2715641	20.388
S5_3584866	20.641
S5_3077459	21.014
S5_3077497	21.014
S5_3112458	21.222
S5_3532382	21.498
S5_2899874	21.712
S5_2966984	21.986
S5_2944931	22.423
S5_3006051	22.473
S5_3895382	23.704
S5_3895392	23.995
S5_3349180	24.631
S5_4235709	25.169
S5_4053079	25.192
S5_4305236	25.291
S5_3642629	25.439
S5_4259301	25.96
S5_4089844	26.155
S5_4631069	26.22
S5_4197134	26.296
S5_4263128	26.791
S5_4442377	27.178
S5_4484152	27.184
S5_4617208	27.555
S5_4089764	27.696
S5_4419753	28.009
S5_4617243	28.918
S5_4631880	29.17
S5_5451854	30.117
S5_5290946	30.551
S5_5341246	30.981
S5_5336975	31.29
S5_4974724	31.552
S5_5141619	31.649
S5_5141601	31.649
S5_4897693	31.83
S5_4900085	32.402
S5_6162820	33.376
S5_5834756	33.991
S5_5305731	34.06
S5_6187279	34.523
S5_5701688	34.944
S5_5341256	34.987
S5_6915547	35.391
S5_5341182	35.648
S5_6036377	35.856
S5_6581884	36.325
S5_7094927	36.327
S5_6212754	36.582
S5_6914267	36.793
S5_5523174	37.264
S5_5981154	37.336
S5_6538152	38.147
S5_6759404	38.386
S5_5965504	38.736
S5_6912285	39.398
S5_6611253	39.588
S5_6615253	39.954
S5_6611269	39.983
S5_5561534	40.206
S5_6759336	40.605
S5_6912834	40.704
S5_5707736	40.737
S5_6914306	41.358
S5_5385909	41.366
S5_6915531	42.311
S5_5510951	42.544
S5_6903519	42.958
S5_8664655	43.934
S5_6083501	44.344
S5_7259369	45.322
S5_7500434	45.388
S5_6187205	46.812
S5_7778432	47.811
S5_8405406	48.522
S5_9694291	49.792
S5_8601929	51.182
S5_16855289	51.487
S5_14521062	51.985
S5_9922087	53.207
S5_11498355	54.276
S5_22367614	54.705
S5_23560517	54.844
S5_23402435	54.956
S5_23892272	55.408
S5_10104305	56.37
S5_9797507	56.37
S5_9904093	57.575
S5_21433284	58.142
S5_14902030	58.529
S5_23690800	59.572
S5_17231480	60.42
S5_21350219	60.773
S5_23266730	61.743
S5_22921624	62.326
S5_11296399	62.821
S5_24665680	63.218
S5_23697565	64.393
S5_15419039	65.506
S5_21703920	65.813
S5_21243977	67.663
S5_18413075	68.285
S5_18099686	68.607
S5_23602344	68.725
S5_18099644	68.754
S5_17749396	70.19
S5_22543110	70.542
S5_16379210	71.071
S5_21245735	71.861
S5_17640291	73.497
S5_12030593	73.978
S5_22546851	75.651
S5_21208842	76.472
S5_21349863	78.118
S5_22543211	78.66
S5_20507731	79.491
S5_24247359	80.466
S5_20743668	80.717
S5_21350257	81.929
S5_21210820	82.864
S5_21622384	83.249
S5_21215924	83.356
S5_21208804	83.386
S5_21335360	83.592
S5_22077534	83.694
S5_21308363	83.894
S5_21209768	84.212
S5_22431752	84.78
S5_22336445	85.438
S5_21480723	86.232
S5_23320030	86.895
S5_21882373	87.253
S5_23230608	87.483
S5_23281266	88.574
S5_23291253	89.265
S5_23227415	90.112
S5_21335302	90.14
S5_23291318	92.445
S5_23266700	94.006
S5_23122823	95.973
S5_20733470	97.374
S5_24585295	101.138
S5_24578022	102.094
S5_24567869	103.336
S6_106875	0
S6_770181	3.089
S6_308648	3.685
S6_866390	3.932
S6_744874	4.926
S6_972176	4.998
S6_870984	5.713
S6_395213	6.141
S6_770204	6.432
S6_806448	6.577
S6_670950	7.343
S6_802376	8.51
S6_972254	9.008
S6_1586771	9.644
S6_1586609	10.437
S6_1655006	10.538
S6_1586635	10.979
S6_1660150	11.409
S6_1586787	12.212
S6_1875610	12.475
S6_1586699	12.924
S6_1644750	13.303
S6_2874472	13.638
S6_2776781	13.957
S6_2784857	14.01
S6_3100948	14.356
S6_3234781	15.076
S6_3353317	15.633
S6_3340474	16.353
S6_3357691	16.503
S6_3290031	16.733
S6_3431808	17.047
S6_3007155	17.492
S6_3046451	17.587
S6_3357673	17.799
S6_3220847	18.435
S6_3648638	18.679
S6_3722856	19.603
S6_3940116	20.041
S6_3720929	20.54
S6_4066266	20.648
S6_3845294	20.757
S6_3980289	21.203
S6_4066190	21.579
S6_4192282	21.926
S6_3721027	22.237
S6_4006625	22.393
S6_4644656	23.033
S6_4924425	23.517
S6_4674775	24.456
S6_4673991	25.057
S6_5111302	25.458
S6_4924557	25.668
S6_4629148	26.091
S6_4628944	26.253
S6_4583909	26.55
S6_4674897	27.053
S6_5007132	27.394
S6_4905294	27.911
S6_5708761	28.238
S6_5918416	28.84
S6_6012765	29.243
S6_5709025	29.887
S6_6672957	30.246
S6_5649883	30.616
S6_5117887	31.139
S6_6676987	31.58
S6_6610151	31.893
S6_6487482	32.265
S6_6581339	32.652
S6_7072643	32.993
S6_6911963	33.313
S6_7093111	33.543
S6_6945092	33.762
S6_7385468	34.307
S6_7611883	35.122
S6_6895940	35.364
S6_7606414	35.525
S6_6821885	35.76
S6_6885637	36.044
S6_7897777	36.323
S6_7343675	36.447
S6_7421678	36.919
S6_4924576	36.991
S6_7421889	37.095
S6_7421349	37.169
S6_7421832	37.398
S6_7775594	37.799
S6_8023580	38.166
S6_8023581	38.24
S6_8128922	38.524
S6_7745651	38.858
S6_8663055	39.684
S6_8607368	39.843
S6_8286299	40.391
S6_8607270	40.895
S6_8279439	41.109
S6_10483050	41.538
S6_10483027	41.609
S6_10327240	41.894
S6_10481785	41.977
S6_10209083	42.273
S6_10838172	42.522
S6_10229937	43.25
S6_10797845	43.529
S6_10541846	43.807
S6_11845270	44.142
S6_11812197	44.445
S6_10942122	44.915
S6_12835537	45.1
S6_12306999	45.405
S6_12306880	45.714
S6_12920598	46.065
S6_12835471	46.335
S6_12565412	46.555
S6_12346260	46.816
S6_12803066	47.107
S6_12448638	47.345
S6_13137987	47.701
S6_14990219	47.826
S6_13606928	47.933
S6_13491710	48.198
S6_13641682	48.439
S6_14757478	48.632
S6_13485037	48.645
S6_13485106	48.929
S6_13485090	48.929
S6_13591932	49.057
S6_15167664	49.129
S6_13997165	49.475
S6_14128316	49.532
S6_16510081	49.638
S6_16510130	49.929
S6_16637800	50.221
S6_14738330	51.012
S6_17985089	51.468
S6_17189171	51.601
S6_16886128	51.605
S6_16782623	51.83
S6_17935387	52.069
S6_15620196	52.352
S6_16510088	52.562
S6_15653608	52.636
S6_17910936	52.923
S6_17292242	53.238
S6_17163351	53.473
S6_16873056	53.64
S6_17838480	53.801
S6_16347972	54.125
S6_16853142	55.152
S6_16617205	55.527
S6_17868833	56.512
S6_18418795	56.659
S6_17141631	57.156
S6_18418886	57.823
S6_19518556	58.136
S6_17509148	58.668
S6_17324496	59.284
S6_17292295	60.186
S6_19892961	60.839
S6_18195267	61.639
S6_18389154	62.18
S6_18343864	62.722
S6_18579161	63.359
S6_18635017	63.776
S6_19001346	64.4
S6_18719850	64.837
S6_19780631	65.922
S6_19254788	66.532
S6_18888749	67.176
S6_19782069	68.191
S6_19307927	69.311
S6_19949028	70.433
S7_1405393	0
S7_1654961	3.387
S7_305014	5.796
S7_1747365	6.613
S7_551247	6.842
S7_535738	7.859
S7_2441331	8.465
S7_580363	8.719
S7_2124597	10.26
S7_2133227	10.491
S7_199045	10.668
S7_2379243	11.003
S7_204557	11.336
S7_623165	11.627
S7_365515	11.834
S7_204504	11.858
S7_204515	11.858
S7_277390	11.912
S7_2995539	13.191
S7_1054472	13.514
S7_1249637	13.772
S7_790767	13.948
S7_1126941	14.095
S7_2917545	14.2
S7_858106	14.527
S7_1073529	14.626
S7_915039	14.901
S7_1246463	14.92
S7_1951406	15.61
S7_2750551	15.906
S7_1951577	16.074
S7_3356960	16.104
S7_1782977	16.282
S7_1917795	16.495
S7_1951371	16.516
S7_3292092	16.689
S7_2257258	16.906
S7_1927749	16.937
S7_3243688	17.227
S7_1450946	17.497
S7_1246454	17.658
S7_2379228	18.241
S7_1415108	18.276
S7_3471624	18.547
S7_1749479	18.953
S7_2999197	19.399
S7_1862549	19.83
S7_3454104	19.935
S7_1747403	20.371
S7_3577312	20.584
S7_3539121	20.84
S7_1917792	20.902
S7_3681125	21.436
S7_2184386	21.808
S7_2379190	22.273
S7_3855754	22.395
S7_3991904	22.785
S7_3596437	22.845
S7_3708334	23.242
S7_3855752	23.374
S7_2441361	23.745
S7_2704731	23.938
S7_4098065	24.031
S7_5819001	24.047
S7_3461562	24.319
S7_3673511	24.709
S7_4292363	24.846
S7_3471707	25.146
S7_3673462	25.717
S7_3698303	25.783
S7_2129355	26.418
S7_4139195	26.809
S7_3292080	27.013
S7_4139191	27.554
S7_4585778	27.791
S7_3673451	27.916
S7_4670664	28.439
S7_3881363	28.454
S7_4456826	29.303
S7_4574088	29.413
S7_4788089	29.854
S7_4889458	30.525
S7_4884632	30.908
S7_4952437	31.315
S7_4689277	31.44
S7_4561650	31.871
S7_4904379	32.717
S7_5051504	33.025
S7_4922658	33.581
S7_5001155	33.676
S7_4980752	33.862
S7_4573992	34.613
S7_6027157	35.004
S7_5960712	35.459
S7_6024753	35.93
S7_6414982	36.381
S7_6480798	37.387
S7_6096125	37.893
S7_6104987	38.235
S7_6615215	38.322
S7_7052135	38.83
S7_6813827	39.075
S7_6615169	39.559
S7_7058093	39.736
S7_6568959	39.873
S7_7495919	40.317
S7_8002350	40.561
S7_7798398	40.748
S7_7431929	41.25
S7_6994261	41.376
S7_7500117	41.593
S7_7978784	41.82
S7_7446094	41.88
S7_7510957	42.176
S7_7996121	42.938
S7_7357852	43.02
S7_6773053	43.527
S7_6773059	43.527
S7_8321414	43.808
S7_8321405	43.808
S7_9676891	43.998
S7_9093383	44.805
S7_9676802	44.912
S7_10963041	45.324
S7_10962993	45.559
S7_8071529	46.314
S7_7431999	47.293
S7_10087310	47.365
S7_8002387	47.464
S7_11539692	47.897
S7_11928305	48.291
S7_11754668	48.552
S7_7996143	49.165
S7_8211663	49.869
S7_9933534	50.283
S7_11131154	51.29
S7_7996023	51.513
S7_12019559	52.511
S7_7500078	53.839
S7_11484153	54.843
S7_10206473	56.402
S7_14526276	57.64
S7_13606868	58.13
S7_14406623	59.988
S7_14403914	62.896
S7_13668261	65.492
S7_14948285	65.714
S7_15289582	68.049
S7_15740064	70.448
S7_15167394	71.089
S7_15114715	71.691
S7_15167397	72.512
S7_15481853	73.333
S7_16929814	74.665
S7_15665575	75.05
S7_15597789	75.264
S7_15965195	75.937
S7_16449635	76.032
S7_15517207	76.382
S7_16426946	76.518
S7_16246898	77.13
S7_16929903	77.424
S7_15917659	77.592
S7_15914519	77.896
S7_17295953	77.927
S7_15921918	78.104
S7_16421563	78.522
S7_16406333	78.834
S7_15717515	79.251
S7_15740136	79.597
S7_16602959	79.922
S7_16512928	80.199
S7_16296921	80.616
S7_16616636	81.352
S7_17297881	81.65
S7_16803638	81.747
S7_17322658	81.864
S7_16512925	82.06
S7_16716388	82.39
S7_16899228	82.456
S7_17338244	82.615
S7_16894383	83.01
S7_17367790	83.231
S7_17011146	83.41
S7_17338604	83.985
S7_17338603	83.985
S7_16949385	84.098
S7_17027631	84.47
S7_17583189	84.679
S7_17131503	85.343
S7_17518762	85.36
S7_17518764	85.36
S7_17555548	86.397
S7_17907380	86.432
S7_17338571	87.016
S7_18012570	87.141
S7_18210828	87.595
S7_17663315	87.788
S7_17663402	88.178
S7_18266444	88.201
S7_18360284	88.776
S7_18730774	89.109
S7_17890140	89.322
S7_18314813	89.352
S7_18150717	89.442
S7_18959608	89.611
S7_18769891	89.732
S7_18386874	89.961
S7_18008024	90.39
S7_18009210	90.48
S7_20476916	90.844
S7_18476542	90.916
S7_19348281	91.312
S7_17889955	91.499
S7_18843386	91.658
S7_18009215	91.724
S7_19730178	92.337
S7_19734136	92.407
S7_19061828	92.647
S7_19114868	92.904
S7_19426206	93.088
S7_18360309	93.175
S7_19537748	93.402
S7_20187257	93.765
S7_19905582	93.794
S7_18360299	94.348
S7_18360316	94.489
S7_18386899	94.881
S7_20247679	95.44
S7_21020466	95.451
S7_19718369	95.894
S7_19203216	95.904
S7_19065360	96.518
S7_19061860	96.928
S7_20605076	97.368
S7_20280334	97.616
S7_20168603	98.34
S7_20845556	99.162
S7_18194133	99.178
S7_20847597	99.478
S7_19730196	99.904
S7_20410143	100.265
S7_20708656	100.892
S7_20998346	101.684
S7_19061910	102.274
S8_298890	0
S8_49473	3.641
S8_249866	4.999
S8_455758	7.627
S8_455692	8.095
S8_778439	10.121
S8_912670	11.869
S8_1006160	12.881
S8_2369718	15.236
S8_972975	15.735
S8_934321	16.452
S8_2923416	16.778
S8_2452719	17.37
S8_3327175	17.871
S8_451228	18.09
S8_3921417	18.361
S8_46192	18.47
S8_325294	18.658
S8_345767	18.809
S8_3921473	19.118
S8_317368	19.122
S8_1186709	19.599
S8_5104519	20.407
S8_1785315	20.447
S8_2032552	21.692
S8_7687372	22.026
S8_2063956	22.588
S8_10498300	22.811
S8_7411749	23.088
S8_2654436	23.43
S8_5252255	23.961
S8_7294627	24.111
S8_7219211	24.845
S8_3921361	24.85
S8_7411899	25.245
S8_9528714	25.434
S8_7641367	25.924
S8_4596369	26.118
S8_4596357	26.833
S8_9335234	26.856
S8_4596370	27.052
S8_8228278	27.222
S8_8228197	28.12
S8_9153046	28.83
S8_9434780	29.379
S8_9527580	30.086
S8_10265030	30.224
S8_10254037	30.895
S8_7572707	31.531
S8_7572692	31.547
S8_9913387	32.488
S8_10345529	32.535
S8_9912294	32.595
S8_7687474	32.968
S8_10153839	33.87
S8_10800713	33.915
S8_10993345	34.683
S8_11319515	34.782
S8_10702949	35.049
S8_10702951	35.145
S8_10859412	35.382
S8_10814710	35.797
S8_11791176	36.326
S8_11153099	36.473
S8_11127302	36.493
S8_10993372	37.237
S8_11692188	37.88
S8_11778471	38.532
S8_11734315	38.854
S8_11720076	38.99
S8_11778486	39.583
S8_12734819	40.151
S8_12601207	40.209
S8_12414270	40.573
S8_12600961	40.644
S8_13063729	40.849
S8_12775963	41.388
S8_11845006	41.431
S8_12933756	41.861
S8_12848556	42.876
S8_14886930	42.925
S8_11976728	43.255
S8_12912720	43.967
S8_14517847	44.441
S8_13046292	44.653
S8_13365400	45.359
S8_14350404	45.636
S8_13653033	45.857
S8_14734537	45.953
S8_13290811	46.432
S8_15249150	46.734
S8_13290899	47.191
S8_15114432	47.444
S8_15111628	47.882
S8_15467470	48.628
S8_15244585	48.961
S8_15599514	49.537
S8_15395211	49.819
S8_15525005	50.182
S8_15467408	50.616
S8_15458525	51.033
S8_15623769	51.357
S8_15729357	51.539
S8_13959979	51.677
S8_14135115	51.887
S8_15401499	52.142
S8_15737461	53.026
S8_16043844	54.581
S8_14681518	54.835
S8_16059215	55.31
S8_14887662	55.344
S8_16131184	55.882
S8_16159955	55.916
S8_16041823	56.378
S8_15166087	56.462
S8_15591251	57.042
S8_16809254	57.593
S8_15794001	58.115
S8_16915863	58.704
S8_16851108	59.166
S8_15467466	59.196
S8_17361450	59.787
S8_17377727	60.18
S8_16041613	60.489
S8_17346250	60.731
S8_16155216	61.632
S8_16131227	62.249
S8_17862443	62.325
S8_17766135	62.778
S8_17783058	63.51
S8_18033211	64.503
S8_18251342	65.444
S8_18263868	66.137
S8_18324996	66.912
S8_18293518	67.329
S8_18326789	67.935
S8_18437798	68.665
S8_18482384	69.173
S8_18327291	69.186
S8_18482620	69.448
S8_18263844	69.656
S8_18251198	69.894
S8_18641526	70.508
S8_19687543	71.748
S8_19609170	72.616
S8_19228412	72.819
S8_18953404	72.962
S8_18762921	73.605
S8_18263824	74.101
S8_18914244	74.152
S8_19879240	74.419
S8_19831997	74.656
S8_19609203	75.027
S8_19687439	75.185
S8_19695494	75.488
S8_19524360	75.662
S8_19851657	75.84
S8_20080153	76.255
S8_20067611	76.361
S8_19502156	76.437
S8_19955834	76.709
S8_19823373	76.936
S8_19969520	77.19
S8_20188362	77.643
S8_20322509	78.177
S8_20371529	78.466
S8_20322712	78.47
S8_20137736	78.901
S8_20099787	79.321
S8_20639427	79.329
S8_19851805	79.584
S8_20546354	79.794
S8_20778350	80.095
S8_20822684	80.253
S8_21130668	80.738
S8_21104620	80.914
S8_20653096	80.995
S8_20639432	81.218
S8_21290248	81.274
S8_20839118	81.537
S8_21038679	81.6
S8_20822615	81.871
S8_21038757	82.243
S8_21314395	82.627
S8_21377168	82.709
S8_21377143	82.709
S8_21314436	82.761
S8_20422002	82.776
S8_21371073	82.961
S8_21108972	83.419
S8_21574707	83.51
S8_21546943	83.779
S8_21954700	84.102
S8_22223639	84.196
S8_22263235	84.202
S8_22064043	84.493
S8_21071400	84.739
S8_21708841	84.945
S8_21708933	85.322
S8_21179408	85.666
S8_21776491	85.851
S8_21648357	86.28
S8_21904447	86.92
S8_21909959	87.452
S8_21929789	88.31
S8_21406423	89.046
S8_21371032	89.515
S8_21904532	90.052
S8_21546939	90.291
S8_21560305	91.043
S8_21904534	92.144
S8_22222910	95.504
S9_458875	0
S9_1039093	0.228
S9_187464	1.134
S9_404522	1.987
S9_241871	3.132
S9_537473	3.718
S9_3810894	3.968
S9_1097425	4.521
S9_1216848	6.491
S9_1097396	6.95
S9_446327	7.652
S9_64537	9.685
S9_56655	10.408
S9_2223081	10.96
S9_477973	11.634
S9_564341	12.152
S9_181716	13.072
S9_1516205	13.332
S9_938346	13.988
S9_938348	13.988
S9_648685	14.258
S9_1220057	14.491
S9_458862	14.709
S9_551874	15.457
S9_911862	15.68
S9_1682146	16.086
S9_1879607	16.205
S9_2099815	16.608
S9_3817743	16.988
S9_2231268	17.195
S9_2030374	17.444
S9_2064942	17.479
S9_2531762	17.782
S9_2333137	17.863
S9_4247691	18.155
S9_3871137	18.356
S9_4269039	18.469
S9_4268998	18.469
S9_4301915	18.532
S9_3811509	18.669
S9_3817530	18.894
S9_3817655	19.018
S9_3638117	19.083
S9_3741766	19.219
S9_4271129	19.289
S9_3780890	19.469
S9_4931941	19.485
S9_3626462	19.558
S9_5615536	19.702
S9_4058670	19.821
S9_4058708	19.937
S9_4060717	20.356
S9_2944060	20.525
S9_2944057	20.722
S9_4415907	21.191
S9_4791572	21.859
S9_5748720	22.567
S9_2958695	24.319
S9_2920716	25.512
S9_3067557	25.727
S9_2531748	26.74
S9_3601173	27.567
S9_6974956	27.859
S9_4415934	28.918
S9_3777824	29.134
S9_3777890	29.961
S9_4146730	30.841
S9_4049315	31.454
S9_4416048	32.053
S9_4635927	33.004
S9_4243408	34.204
S9_5267837	34.512
S9_4714998	35.479
S9_2153058	36.47
S9_6093702	37.222
S9_6093658	38.003
S9_6710352	38.838
S9_3697969	39.14
S9_5217561	40.325
S9_6706108	41.594
S9_9877716	43.043
S9_7045229	43.892
S9_7464019	44.787
S9_8711967	46.723
S9_9877656	47.374
S9_10019187	48.397
S9_5615726	48.784
S9_9890635	49.222
S9_9648582	49.906
S9_9890575	50.629
S9_10958951	52.183
S9_13117648	53.078
S9_11119919	53.409
S9_13012677	53.88
S9_11504602	54.921
S9_13452542	55.935
S9_13661593	57.047
S9_14023407	57.688
S9_16248747	58.76
S9_16216650	59.442
S9_16476059	60.102
S9_18392869	61.969
S9_19819930	62.598
S9_19188125	63.16
S9_18994739	63.977
S9_19576314	64.205
S9_22786962	65.654
S9_19578572	65.675
S9_19578573	65.675
S9_22860956	66.393
S9_21786680	67.173
S9_21786778	67.661
S9_21651964	68.461
S9_22612815	69.169
S9_22795327	69.814
S9_22612887	70.371
S9_22639627	71.052
S9_21900921	71.457
S9_22884893	72.736
S9_21882452	73.743
S9_21947986	78.214
S10_222103	0
S10_341033	2.354
S10_965667	2.607
S10_592208	5.116
S10_427782	5.6
S10_427818	6.06
S10_880974	7.286
S10_1036284	8.683
S10_1036326	9.585
S10_316980	10.22
S10_322096	12.213
S10_1036359	12.759
S10_498074	13.164
S10_615058	13.714
S10_1074740	14.081
S10_1075225	14.161
S10_1190389	16.107
S10_1254450	16.76
S10_1156145	19.895
S10_1525367	29.221
S10_1430320	30.781
S10_1716595	32.228
S10_1807736	32.987
S10_1318576	33.031
S10_2026232	33.841
S10_1653053	34.58
S10_2041229	34.962
S10_1289447	35.229
S10_2619425	36.022
S10_1462585	36.087
S10_1568460	36.507
S10_2123798	37.059
S10_1612100	37.428
S10_2505071	37.697
S10_1462591	38.117
S10_2135489	38.307
S10_1443637	38.417
S10_1612110	38.598
S10_2041258	38.801
S10_2041227	39.094
S10_1790820	39.36
S10_1826254	39.483
S10_2107094	39.767
S10_1876668	40.355
S10_1826262	40.75
S10_2805647	41.319
S10_2564835	41.33
S10_2410372	41.611
S10_2524070	41.899
S10_2805677	42.654
S10_2708280	42.935
S10_2865032	43.298
S10_3016987	44.059
S10_3853522	44.534
S10_3248861	44.694
S10_2989406	45.15
S10_3854739	45.514
S10_3854684	45.935
S10_3447075	46.194
S10_3602497	46.811
S10_3170573	46.852
S10_3712660	47.123
S10_3712619	47.182
S10_3809914	47.619
S10_3853523	47.778
S10_3681467	47.821
S10_6606820	48.337
S10_3656829	48.463
S10_3968030	49.09
S10_4610946	49.334
S10_3680120	49.45
S10_3410899	50.339
S10_5178049	51.555
S10_3675428	51.928
S10_4671556	52.278
S10_5185782	53.069
S10_6428788	54.194
S10_5592880	54.667
S10_6379403	55.966
S10_6760702	56.21
S10_6956640	56.94
S10_5591014	57.495
S10_6770634	57.527
S10_7174630	57.937
S10_7080871	58.202
S10_7242772	58.419
S10_6997416	58.7
S10_7242666	59.002
S10_7835568	59.499
S10_7821042	59.894
S10_7820934	60.636
S10_6957325	60.728
S10_7242681	61.451
S10_8662131	61.503
S10_6725943	61.814
S10_7174647	62.296
S10_8993980	62.598
S10_7361113	62.819
S10_9071850	63.462
S10_8754074	63.805
S10_8754124	63.836
S10_9069323	63.838
S10_8662130	64.183
S10_8385995	64.22
S10_9069197	64.551
S10_7883022	65.123
S10_6379439	65.263
S10_8385836	65.58
S10_8834391	65.808
S10_12329319	66.595
S10_11630087	66.976
S10_11630096	66.976
S10_11252509	67.569
S10_15194315	67.633
S10_13495065	67.666
S10_8858763	67.897
S10_17200023	68.641
S10_13236019	68.891
S10_17402791	68.899
S10_16609701	68.912
S10_8834430	68.932
S10_15224341	69.09
S10_16361176	69.285
S10_10577248	69.36
S10_18078703	69.529
S10_17241438	69.644
S10_18118378	69.782
S10_16038625	69.842
S10_13495012	70.056
S10_14234488	70.066
S10_16361114	70.47
S10_10480376	70.591
S10_18016639	70.62
S10_14438074	71.076
S10_9407636	71.485
S10_16953742	71.714
S10_17200030	72.259
S10_11409189	72.319
S10_17317605	73.24
S10_18011612	73.799
S10_14352927	74.366
S10_17790389	74.632
S10_16418348	77.098
S10_17285129	78.442
S10_17962343	80.509
S10_12726190	82.123
S11_319515	0
S11_724211	1.18
S11_654975	2.196
S11_1211382	2.769
S11_603576	3.755
S11_599476	4.142
S11_506402	4.826
S11_654914	5.416
S11_967970	6.091
S11_939380	6.863
S11_689642	6.919
S11_689684	6.919
S11_689680	7.118
S11_758924	7.283
S11_1126401	7.941
S11_654922	8.094
S11_1156389	8.742
S11_1190574	9.38
S11_1245256	10.151
S11_1386431	11.056
S11_1337607	11.328
S11_1366277	11.39
S11_1379935	11.547
S11_738526	11.744
S11_1364981	12.37
S11_1438459	13.23
S11_1513195	14.009
S11_1323068	14.754
S11_1992343	17.275
S11_1954155	18.141
S11_2138386	19.41
S11_2148457	20.349
S11_2189402	20.849
S11_2809914	22.001
S11_2479537	22.696
S11_2829787	23.093
S11_4212990	24.083
S11_3809515	24.753
S11_3806165	25.154
S11_3918266	25.795
S11_4046919	26.328
S11_4181583	27.212
S11_4174611	27.471
S11_4078091	27.652
S11_4223749	27.952
S11_4194168	28.201
S11_4194187	28.294
S11_4129614	28.621
S11_3806228	28.713
S11_4386983	29.421
S11_4386986	29.595
S11_4386926	29.963
S11_4212891	30.096
S11_4592270	30.823
S11_5972505	31.37
S11_4750031	31.487
S11_5086973	32.094
S11_5320834	32.188
S11_5053157	32.522
S11_4653394	33.019
S11_4871404	33.63
S11_4932625	33.799
S11_5056461	33.998
S11_4871444	34.493
S11_4943820	34.55
S11_5248464	35.219
S11_6135176	35.879
S11_5056531	36.195
S11_5038659	36.638
S11_5911853	37.186
S11_6014314	38.286
S11_5752443	38.893
S11_6493074	39.121
S11_6152990	39.239
S11_6238126	40.06
S11_6485706	40.583
S11_6238042	40.823
S11_6317627	41.3
S11_6217036	41.632
S11_6544004	42.091
S11_6274932	42.293
S11_6464639	43.077
S11_8365483	43.87
S11_8365526	45.19
S11_8087940	46.347
S11_7810276	46.89
S11_7810261	47.709
S11_8157654	47.815
S11_8378433	48.5
S11_7933139	48.628
S11_8349639	48.994
S11_8378454	49.37
S11_7625398	49.596
S11_8087934	50.077
S11_8365492	50.35
S11_9140003	50.661
S11_8618177	50.932
S11_8365911	50.938
S11_8365762	51.017
S11_8365958	51.159
S11_7933103	51.539
S11_8349640	51.895
S11_8421955	52.53
S11_9900889	53.011
S11_10423794	53.213
S11_9438963	53.716
S11_9376318	54.271
S11_13990314	54.441
S11_9706131	54.99
S11_10810417	55.989
S11_15427043	56.516
S11_15811350	57.161
S11_14259745	57.2
S11_15811065	57.844
S11_14269523	57.991
S11_14269527	58.268
S11_16814896	60.235
S11_16814952	60.456
S11_18369501	60.93
S11_18715916	62.247
S11_19476748	62.645
S11_18842696	62.88
S11_19456491	63.318
S11_18426743	65.251
S11_17837601	65.585
S11_17967004	67.475
S11_18204461	69.406
S11_18715958	75.395
S12_2549927	0
S12_1025527	3.159
S12_1418971	5.681
S12_1939322	7.847
S12_3465644	11.501
S12_2403026	12.892
S12_2724792	14.354
S12_2620011	16.67
S12_3069790	17.892
S12_3131839	19.676
S12_3779770	20.21
S12_2645336	20.622
S12_3320095	21.711
S12_3745754	22.471
S12_3281497	22.847
S12_4066831	23.217
S12_3984629	24.128
S12_3131867	24.38
S12_2156578	25.309
S12_6053006	26.193
S12_2403015	26.934
S12_2402979	26.934
S12_2724793	27.402
S12_3179277	28.08
S12_3413075	29.592
S12_5382948	29.599
S12_4069871	30.383
S12_3984627	30.518
S12_4004619	31.489
S12_5130149	31.636
S12_4637964	32.306
S12_5119458	33.334
S12_4637957	33.981
S12_4415454	34.141
S12_4753104	34.459
S12_4737532	34.911
S12_4985602	35.448
S12_5412105	35.948
S12_6165304	36.783
S12_6423466	37.698
S12_6423454	38.309
S12_6834461	38.615
S12_6579339	39.228
S12_6381998	39.631
S12_7795185	41.144
S12_6892762	42.548
S12_7795198	42.777
S12_6834527	43.384
S12_7379434	44.011
S12_8080673	44.535
S12_7389963	45.031
S12_7312590	45.343
S12_8940232	45.769
S12_7342694	46.438
S12_8144312	46.552
S12_7345081	47.378
S12_8944848	47.383
S12_8846404	47.666
S12_8734528	47.806
S12_8068822	48.119
S12_9095790	48.633
S12_8068708	48.729
S12_8068780	50.224
S12_9368064	50.79
S12_9267431	51.435
S12_9373040	52.15
S12_9123638	52.245
S12_9265950	52.663
S12_9239887	53.09
S12_9256442	53.19
S12_9249801	53.524
S12_9360405	53.659
S12_9320198	53.979
S12_9120523	54.293
S12_9274821	54.485
S12_10162340	54.729
S12_10146934	55.07
[truncated: 1,334 more rows]

## Sheet: Table S3
Table S3 The Spearman correlation coefficients between the genetic map and physical positions of each linkage group on the integrated map.
Linkage group ID	Spearman
LG01	0.871
LG02	0.951
LG03	0.971
LG04	0.984
LG05	0.961
LG06	0.994
LG07	0.988
LG08	0.993
LG09	0.937
LG10	0.979
LG11	0.991
LG12	0.961
LG13	0.906
LG14	0.972
LG15	0.943
LG16	0.974
LG17	0.971
LG18	0.989
LG19	0.991

## Sheet: Table S4
Table S4 The number of QTLs resulting from computations at a LOD threshold of 0.95 genome-wide for the integrated map, LOD threshold of 3.5, and LOD threshold of 2.5.
Monoterpene	LOD threshold 0.95 (GW)	QTL num.LOD exceeded threshold line	QTL num. at LOD=3.5 (identified more than two years)	QTL num. at LOD=2.5 (identified more than two years)
2011β-myrcence	11.7	0	2	5
2012 β-myrcene	9.8	0	1	5
2013 β-myrcene	12.9	0	2	9
2011 terpinolene	12.9	0	3	6
2012 terpenolene	11.6	0	2	4
2013 terpenolene	17.4	0	2	7
2011 linalool oxide	10.6	0	3	4
2012 linalool oxide	12	0	3	1
2013 linalool oxide	5.6	0	0	3
2011 ocimene	13.9	0	2	6
2012 ocimene	9	0	0	7
2013 ocimene	15	0	2	8
2011 hotrienol	7	0	0	0
2012 hotrienol	10	0	0	2
2013 hotrienol	10	0	0	2
2011 linalool	12.7	0	6	8
2012 linalool	9.8	0	1	3
2013 linalool	15.2	0	6	8
2011 alloocimene	14.3	0	3	8
2012 alloocimene	9.9	0	2	6
2013 alloocimene	14	0	0	12
2011 geraniol	10.2	0	0	5
2012 geraniol	9.1	0	0	2
2013 geraniol	19.9	0	0	3
2011 geranial	8.9	0	0	0
2012 geranial	14.3	0	0	0
2013 geranial	8	0	0	0
2011 trans-pyran linalool oxide	15.2	0	1	5
2012 trans-pyran linalool oxide	12.4	0	0	2
2013 trans-pyran linalool oxide	38.6	0	1	3
2011 nerol oxide	7.9	0	1	6
2012 nerol oxide	6.6	0	0	3
2013 nerol oxide	9.8	1	1	3
2011 4-terpineol	9.1	0	0	5
2012 4-terpineol	7.6	0	0	4
2013 4-terpineol	19.2	0	0	5
2011 α-terpineol	11.6	0	0	5
2012 α-terpineol	10.6	0	3	6
2013 α-terpineol	20.4	0	3	6
2011 D-Limonene	9.9	0	2	2
2012 D-limonene	16.6	0	2	2
2013 D-limonene	14.6	0	1	3
201 1total monoterpene	11.3	0	1	5
2012 total monoterpene	9	0	0	5
2013 total monoterpene	13.9	0	1	0
GW: genome wide; num.: number

## Sheet: Table S5
Table S5 QTL of quantitative traits using interval mapping and multiple QTL model method from the F1 population of 'Beifeng × 3-34'.
Trait	Year	Chromosome	Marker	Peak Position(cM)	1-LOD Interval (cM)	Physical distance (bp)	LOD peak	Explained variance(%)	Previous reported QTL
alloocimene	2011	16	S16_9570491	15.461	13.853-16.499	2,628,804-13,107,410	6.92	33.9
alloocimene	2012	16	S16_11480428	15.356	14.830-15.715	7,148,056-11,480,428	6.67	25.5
alloocimene	2011	19	S19_5919260	32.602	31.481-33.304	5,637,346-5,928,096	5.81	24
alloocimene	2012	19	S19_5815325	31.67	31.481-32.251	5,637,346-5,928,096	3.76	16.8
D-limonene	2011	16	S16_9570491	15.461	14.231-15.706	3,385,330-11,759,065	6.4	30.7
D-limonene	2011	16	S16_21630556	47.763	44.162-48.522	18,885,881-21,934,209	3.78	20.7
D-limonene	2012	16	S16_18885881	46.556	44.564-49.102	18,885,881-21,934,209	5.2	22.7
D-limonene	2013	16	S16_11480428	15.356	14.701-16.581	4,252,591-11,804,487	7.69	28.2
linalool	2011	3	S3_2970664	22.023	21.85-22.68	2,970,664-3,151,565	4.34	19.8
linalool	2013	3	S3_3394636	22.386	21.85-22.68	2,970,664-3,151,565	4.21	14.9
linalool	2011	12	S12_2403026-S12_3465644	12.501	7.681-14.354	1,939,322-3,465,644	3.96	21.6	Battilana et al., 2009
linalool	2013	12	S12_3465644	11.501	7.681-14.354	1,939,322-3,465,644	3.56	14.7	Battilana et al., 2009
linalool	2011	16	S16_9570491	15.461	15.230-16.490	4,252,591-11,481,776	5.45	27.2
linalool	2011	16	S16_18885881-S16_21630556	47.556	44.264-48.553	18,885,881-21,934,209	6.77	33.7
linalool	2012	16	S16_18885881	46.556	45.354-49.102	18,885,881-21,555,695	3.53	16.1
linalool	2013	16	S16_11480428	15.356	13.658-16.581	1,785,925-13,107,410	9.49	29.6
linalool	2013	16	S16_18885881-S16_21630556	47.556	44.416-48.552	18,885,881-21,934,209	5.15	20.1
linalool	2011	19	S19_5919260	32.602	31.481-33.304	5,637,346-5,928,096	5.16	23.1
linalool	2013	19	S19_5929096	31.481	30.714-32.251	4,858,346-5,928,096	13.37	45
linalool oxide	2011	5	S5_3349130	19.994	18.569-23.995	2,523,895-3,895,392	7.74	25.6
linalool oxide	2012	5	S5_3584866	20.641	20.202-24.631	2,523,895-3,895,392	6.01	28.4
linalool oxide	2011	18	S18_27859907-S18_28932206	115.364	110.451-117.361	27,502,697-28,932,206	3.85	21.1
linalool oxide	2012	18	S18_27859907-S18_28932206	115.364	110.451-117.364	27,502,697-28,932,206	4.6	18.6
linalool oxide	2011	19	S19_3501293	16.802	16.205-18.971	3,327,453-4,499,006	6.39	32.5
linalool oxide	2012	19	S19_3501293	16.802	16.205-16.999	3,327,453-4,499,006	7.71	29.2
nerol oxide	2011	19	S19_3501293	16.802	16.205-17.498	3,327,453-3,856,412	5.63	29.2
nerol oxide	2013	19	S19_3501293	16.802	16.205-18.971	3,327,453-4,499,006	5.2	20.8
ocimene	2011	16	S16_9570491	15.461	13.853-16.581	2,628,804-13,107,410	5.86	29.6
ocimene	2013	16	S16_11480428	15.356	14.701-16.581	4,252,591-13,107,410	7.55	27.8
ocimene	2011	19	S19_5919260	32.602	31.481-33.304	5,637,346-5,928,096	6.37	25.6
ocimene	2013	19	S19_5815325	31.67	30.714-32.251	4,858,346-5,928,096	14.46	37.7
terpinolene	2011	16	S16_9570491	15.461	14.232-16.581	3,385,533-13,107,410	7.54	36.2
terpinolene	2011	16	S16_21630556	47.763	44.162-48.522	18,885,881-21,934,209	4.57	20.2
terpinolene	2012	16	S16_18885881	46.556	44.765-49.102	18,885,881-21,934,209	4.23	18.9
terpinolene	2013	16	S16_9570491	15.461	14.231-15.706	3,385,533-11,759,065	7.12	26.7
terpinolene	2011	19	S19_5815325	31.67	31.481-33.304	5,637,346-5,928,096	6.52	27.4
terpinolene	2012	19	S19_5815325	31.67	31.481-32.251	5,637,346-5,928,096	6.58	27.5
terpinolene	2013	19	S19_5815325	31.67	31.481-32.251	5,637,346-5,928,096	10.05	30.9
trans-pyran linalool oxide	2011	11	S11_2809914	22.001	21.849-22.696	2,189,402-2,809,914	5.56	22.4
trans-pyran linalool oxide	2013	11	S11_2479537	22.696	21.849-23.093	2,189,402-2,809,914	8.29	42.2
α-terpineol	2012	8	S8_17361450	59.787	58.115-59.196	17,324,496-19,518,556	3.62	14.2
α-terpineol	2013	8	S8_17361450	59.787	59.166-60.489	17,292,295-19,892,961	4.97	17.7
α-terpineol	2012	14	S14_24621642	38.404	37.069-39.516	18,484,383-24,660,791	3.56	16.2
α-terpineol	2013	14	S14_23658122	38.195	37.069-39.075	18,484,383-24,660,791	3.67	15.1
α-terpineol	2012	19	S19_3501293	16.802	16.205-18.971	3,327,453-4,499,006	6.29	26.8
α-terpineol	2013	19	S19_3501293	16.802	16.205-16.999	3,327,453-4,499,006	8.07	30.3
β-myrcene	2011	16	S16_9570491	15.461	13.658-16.581	1,785,925-13,107,410	5.59	28.4
β-myrcene	2013	16	S16_11480428	15.356	14.830-16.581	7,148,056-13,107,410	6.09	23.6
β-myrcene	2011	19	S19_5919260	32.602	31.481-33.304	5,637,346-5,928,096	5.03	22
β-myrcene	2012	19	S19_5815325	31.67	31.481-32.251	5,637,346-5,928,096	3.99	17.7
β-myrcene	2013	19	S19_5815325	31.67	30.714-32.251	4,858,346-5,928,096	10.9	26.9
total monoterpene	2011	12	S12_1939322-S12_3465644	10.32	8.161-11.842	1,939,322-3,465,644	9.04	42.6
total monoterpene	2013	12	S12_1939322-S12_3465644	10.32	8.161-11.842	1,939,322-3,465,644	4.52	18.3
LG linkage group, Marker marker nearest to the QTL position, Peak Position QTL position at LOD peak, 1-LOD Interval, confidence intervals supported by LOD-1.
The green mark in the table is the target QTL.

## Sheet: Table S6
Table S6 QTL of qualitative traits using interval mapping and multiple QTL model method from the F1 population of 'Beifeng × 3-34'.
Trait	Year	LG	Marker	Peak Position(cM)	1-LOD Interval (cM)	Physical distance (bp)	LOD peak	Explained variance(%)	Previous reported QTL
nerol	2011	15	S15_19559981	76.691	72.55-77.69	18,542,459-20,031,917	3.81	0.219
nerol	2012	15	S15_19559981	76.691	73.71-77.69	19,559,981-20,031,917	3.9	0.181
The samples using only the offspring with detectable levels.

## Sheet: Table S7
Table S7 The gene annotation of all QTLs.
PN40024 12X.v2 gene ID	Chromosome	Start (bp)	End (bp)	Monoterpene	Annotation or putative gene function1
VIT_203s0038g04090	Chr03	2943372	2963640	linalool	sec7-like guanine nucleotide exchange family protein
VIT_203s0038g04100	Chr03	2970218	2972996	linalool	3-hydroxy-3-methylglutaryl coenzyme a reductase
VIT_203s0038g04110	Chr03	2979363	2983979	linalool	dna-binding protein escarola
VIT_203s0038g04120	Chr03	2985909	2990255	linalool	cellulose synthase d-like protein
VIT_203s0038g04130	Chr03	2992436	2997396	linalool	dead-box atp-dependent rna helicase 42-like
VIT_203s0038g04140	Chr03	3000308	3008598	linalool	protein far1-related sequence 5-like
VIT_203s0038g04150	Chr03	3008241	3027253	linalool	protein far1-related sequence 5-like
VIT_203s0038g04160	Chr03	3023366	3024221	linalool	protein
VIT_203s0038g04170	Chr03	3025424	3028088	linalool	probable l-type lectin-domain containing receptor kinase -like
VIT_203s0038g04180	Chr03	3030487	3035789	linalool	mitochondrial transcription termination factor family protein
VIT_203s0038g04190	Chr03	3032212	3033460	linalool	pentatricopeptide repeat-containing protein
VIT_203s0038g04210	Chr03	3041635	3049204	linalool	phototropin 2
VIT_203s0038g04220	Chr03	3050295	3052628	linalool	dihydroflavonol 4-reductase-like1
VIT_203s0038g04230	Chr03	3052629	3059259	linalool	low quality protein: bifunctional dihydroflavonol 4-reductase flavanone 4-reductase-like
VIT_203s0038g04240	Chr03	3061188	3068204	linalool	histone deacetylase
VIT_203s0038g04250	Chr03	3070407	3079945	linalool	cellulose synthase
VIT_203s0038g04260	Chr03	3079859	3096433	linalool	transport.unspecifiedanions
VIT_203s0038g04270	Chr03	3097198	3103196	linalool	RNA.regulation of transcription. AtSR Transcription Factor family/cell.organisation
VIT_203s0038g04280	Chr03	3104939	3113436	linalool	notassigned.noontology
VIT_203s0038g04290	Chr03	3117228	3121748	linalool	RNA.regulation of transcription.Chromatin Remodeling Factors
VIT_203s0038g04320	Chr03	3142539	3152556	linalool	protein.degradation.ubiquitin.E1
VIT_205s0020g00640	Chr05	2524991	2528516	linalool oxide	s-adenosyl-l-methionine-dependent methyltransferase-like protein
VIT_205s0020g00670	Chr05	2539424	2543143	linalool oxide	s-adenosylmethionine synthase-like isoform 1
VIT_205s0020g00680	Chr05	2548762	2558240	linalool oxide	pleiotropic drug resistance protein 3-like
VIT_205s0020g00690	Chr05	2560707	2564093	linalool oxide	pentatricopeptide repeat-containing protein
VIT_205s0020g00700	Chr05	2565007	2574535	linalool oxide	squamosa promoter-binding-like protein 1-like
VIT_205s0020g00720	Chr05	2585939	2591551	linalool oxide	pto kinase interactor
VIT_205s0020g00730	Chr05	2592531	2597583	linalool oxide	probable receptor-like protein kinase at5g18500-like
VIT_205s0020g00740	Chr05	2606448	2624191	linalool oxide	probable sugar phosphate phosphate translocator at3g17430-like
VIT_205s0020g00750	Chr05	2623359	2635785	linalool oxide	novel plant snare 13
VIT_205s0020g00760	Chr05	2640386	2643783	linalool oxide	pyruvate dehydrogenase kinase
VIT_205s0020g00780	Chr05	2645656	2648991	linalool oxide	fcf2 pre-rrna processing protein
VIT_205s0020g00790	Chr05	2650148	2653927	linalool oxide	dna binding
VIT_205s0020g00800	Chr05	2656161	2658143	linalool oxide	probable pectinesterase pectinesterase inhibitor 21-like
VIT_205s0020g00810	Chr05	2661772	2666072	linalool oxide	50s ribosomal protein l3-2
VIT_205s0020g00820	Chr05	2667637	2672447	linalool oxide	guanosine-3 -bis 3 -
VIT_205s0020g00830	Chr05	2672344	2676586	linalool oxide	cbl-interacting serine threonine-protein kinase 1-like
VIT_205s0020g00840	Chr05	2684034	2685262	linalool oxide	late embryogenesis abundant protein d-29-like
VIT_205s0020g00850	Chr05	2687849	2691043	linalool oxide	protein
VIT_205s0020g00860	Chr05	2694321	2698072	linalool oxide	trna pseudouridine synthase family protein
VIT_205s0020g00870	Chr05	2697007	2701019	linalool oxide	protein pigment defective 320
VIT_205s0020g00880	Chr05	2701319	2715900	linalool oxide	cytosolic purine 5 -nucleotidase-like
VIT_205s0020g00890	Chr05	2719164	2726043	linalool oxide	multidrug pheromone mdr abc transporter family
VIT_205s0020g00900	Chr05	2727128	2733137	linalool oxide	abc transporter b family member
VIT_205s0020g00910	Chr05	2734931	2737282	linalool oxide	f-box domain containing expressed
VIT_205s0020g00920	Chr05	2740775	2747960	linalool oxide	protein chup1
VIT_205s0020g00930	Chr05	2749310	2760587	linalool oxide	soluble diacylglycerol acyltransferase
VIT_205s0020g00940	Chr05	2751205	2771213	linalool oxide	chromatin remodelling complex atpase chain isw-
VIT_205s0020g00950	Chr05	2775030	2778566	linalool oxide	aspartic proteinase
VIT_205s0020g00960	Chr05	2780092	2781397	linalool oxide	uncharacterized protein
VIT_205s0020g00970	Chr05	2781719	2783824	linalool oxide	esterase ydii
VIT_205s0020g00980	Chr05	2791495	2791740	linalool oxide	uncharacterized protein
VIT_205s0020g00990	Chr05	2792079	2795492	linalool oxide	notassigned.unknown
VIT_205s0020g01010	Chr05	2806228	2806473	linalool oxide	uncharacterized protein
VIT_205s0020g01020	Chr05	2807126	2807491	linalool oxide	notassigned.unknown
VIT_205s0020g01030	Chr05	2813755	2814029	linalool oxide	uncharacterized protein
VIT_205s0020g01040	Chr05	2818736	2819848	linalool oxide	notassigned.unknown
VIT_205s0020g01043	Chr05	2819956	2820663	linalool oxide	unknown
VIT_205s0020g01046	Chr05	2823195	2823892	linalool oxide	unknown
VIT_205s0020g01050	Chr05	2824973	2828379	linalool oxide	RNA.regulationoftranscription.MADSboxtranscriptionfactorfamily
VIT_205s0020g01055	Chr05	2828896	2835637	linalool oxide	unknown
VIT_205s0020g01060	Chr05	2837495	2844080	linalool oxide	unknown
VIT_205s0020g01070	Chr05	2845405	2846994	linalool oxide	indole-3-acetic acid inducible 31
VIT_205s0020g01080	Chr05	2850149	2855621	linalool oxide	hypothetical protein VITISV_026538 [Vitis vinifera]
VIT_205s0020g01090	Chr05	2859852	2863827	linalool oxide	unknown
VIT_205s0020g01100	Chr05	2866727	2868983	linalool oxide	myb transcription factor
VIT_205s0020g01120	Chr05	2877031	2880130	linalool oxide	uncharacterized protein at3g17611-like
VIT_205s0020g01130	Chr05	2881291	2896754	linalool oxide	dead-box atp-dependent rna helicase 50-like
VIT_205s0020g01140	Chr05	2897085	2900048	linalool oxide	50s ribosomal protein l18
VIT_205s0020g01150	Chr05	2902664	2906383	linalool oxide	cation proton exchanger
VIT_205s0020g01160	Chr05	2906712	2913733	linalool oxide	at4g15890-like partial
VIT_205s0020g01170	Chr05	2941257	2943680	linalool oxide	translationally controlled tumor protein
VIT_205s0020g01180	Chr05	2943299	2952496	linalool oxide	26s protease regulatory subunit 6a homolog a
VIT_205s0020g01190	Chr05	2953658	2956590	linalool oxide	universal stress protein
VIT_205s0020g01200	Chr05	2962371	2970901	linalool oxide	kinesin family member 2 24
VIT_205s0020g01220	Chr05	2971576	2979464	linalool oxide	ubiquitin-like-specific protease esd4-like
VIT_205s0020g01240	Chr05	2986970	2989733	linalool oxide	geranylgeranyl pyrophosphate synthase
VIT_205s0020g01250	Chr05	2990850	2998704	linalool oxide	kelch-like protein diablo
VIT_205s0020g01260	Chr05	3000109	3004195	linalool oxide	pentatricopeptide repeat-containing protein
VIT_205s0020g01270	Chr05	3005034	3007414	linalool oxide	protein
VIT_205s0020g01280	Chr05	3006640	3012525	linalool oxide	uncharacterized protein
VIT_205s0020g01290	Chr05	3014205	3018323	linalool oxide	protein
VIT_205s0020g01310	Chr05	3022696	3026054	linalool oxide	protein srg1-like
VIT_205s0020g01320	Chr05	3030639	3046861	linalool oxide	cullin-1-like isoform 1
VIT_205s0020g01330	Chr05	3050543	3051409	linalool oxide	cullin-1-like isoform 2
VIT_205s0020g01340	Chr05	3051410	3053761	linalool oxide	cullin-1-like isoform 1
VIT_205s0020g01350	Chr05	3059293	3060289	linalool oxide	nuclear transcription factor y subunit b-5-like
VIT_205s0020g01355	Chr05	3063214	3066030	linalool oxide	omega-hydroxypalmitate o-feruloyl transferase-like
VIT_205s0020g01360	Chr05	3068196	3074374	linalool oxide	protein
VIT_205s0020g01370	Chr05	3075643	3086815	linalool oxide	uncharacterized protein
VIT_205s0020g01380	Chr05	3085193	3100374	linalool oxide	mitochondrial substrate carrier family protein
VIT_205s0020g01385	Chr05	3108689	3113761	linalool oxide	pwwp domain-containing protein
VIT_205s0020g01395	Chr05	3121352	3125131	linalool oxide	pwwp domain-containing protein
VIT_205s0020g01400	Chr05	3126257	3127459	linalool oxide	protein
VIT_205s0020g01410	Chr05	3130862	3131580	linalool oxide	protein
VIT_205s0020g01420	Chr05	3139260	3139761	linalool oxide	flowering promoting factor-like protein
VIT_205s0020g01430	Chr05	3146472	3150770	linalool oxide	vesicle-associated membrane
VIT_205s0020g01440	Chr05	3151731	3155899	linalool oxide	protein
VIT_205s0020g01450	Chr05	3158704	3159842	linalool oxide	chloroplast-targeted copper
VIT_205s0020g01460	Chr05	3160887	3165334	linalool oxide	probable protein phosphatase 2c 40-like
VIT_205s0020g01470	Chr05	3167583	3178035	linalool oxide	nucleotide binding protein
VIT_205s0020g01480	Chr05	3178876	3183139	linalool oxide	protein
VIT_205s0020g01490	Chr05	3182118	3182840	linalool oxide	rapid alkalinization factor
VIT_205s0020g01500	Chr05	3183537	3187862	linalool oxide	heat shock factor binding protein
VIT_205s0020g01510	Chr05	3188989	3189497	linalool oxide	protein
VIT_205s0020g01520	Chr05	3190546	3193991	linalool oxide	g10-like protein
VIT_205s0020g01530	Chr05	3196674	3198772	linalool oxide	xyloglucan 6-xylosyltransferase
VIT_205s0020g01540	Chr05	3202921	3217907	linalool oxide	histone-arginine methyltransferase carm1
VIT_205s0020g01550	Chr05	3217844	3244374	linalool oxide	isoleucyl-trna synthetase
VIT_205s0020g01560	Chr05	3244713	3246898	linalool oxide	pentatricopeptide repeat-containing protein
VIT_205s0020g01570	Chr05	3253814	3267543	linalool oxide	cw-type zinc-finger protein
VIT_205s0020g01575	Chr05	3274582	3274803	linalool oxide	probable beta- -galactosyltransferase 14-like
VIT_205s0020g01580	Chr05	3279813	3300274	linalool oxide	sucrose nonfermenting 4-like
VIT_205s0020g01600	Chr05	3307573	3310455	linalool oxide	uncharacterized protein
VIT_205s0020g01610	Chr05	3311711	3327105	linalool oxide	lin-9-like protein
VIT_205s0020g01630	Chr05	3341975	3346846	linalool oxide	uncharacterized protein loc100257952
VIT_205s0020g01640	Chr05	3347711	3349085	linalool oxide	protein
VIT_205s0020g01643	Chr05	3350939	3353391	linalool oxide	uncharacterized protein loc100245862
VIT_205s0020g01650	Chr05	3360203	3368578	linalool oxide	zinc finger ccch domain-containing protein 32
VIT_205s0020g01670	Chr05	3388557	3402261	linalool oxide	gtp1 obg family protein
VIT_205s0020g01690	Chr05	3423481	3428254	linalool oxide	serine threonine protein
VIT_205s0020g01710	Chr05	3432457	3443282	linalool oxide	phosphatase subunit g4-1
VIT_205s0020g01720	Chr05	3443144	3447215	linalool oxide	ring zinc finger protein
VIT_205s0020g01730	Chr05	3447628	3457388	linalool oxide	anaphase-promoting complex subunit 7
VIT_205s0020g01740	Chr05	3456870	3469251	linalool oxide	acyl- -binding domain-containing protein
VIT_205s0020g01750	Chr05	3470098	3470417	linalool oxide	monothiol glutaredoxin-s2
VIT_205s0020g01760	Chr05	3474560	3474914	linalool oxide	monothiol glutaredoxin-s10
VIT_205s0020g01770	Chr05	3485652	3494049	linalool oxide	protein kinase family protein
VIT_205s0020g01780	Chr05	3494770	3504640	linalool oxide	chromatin-remodeling protein 11
VIT_205s0020g01790	Chr05	3506488	3516294	linalool oxide	lipase class 3 family protein
VIT_205s0020g01800	Chr05	3518742	3526310	linalool oxide	ring finger and chy zinc finger domain-containing protein 1
VIT_205s0020g01810	Chr05	3528051	3536790	linalool oxide	adenyl cyclase
VIT_205s0020g01815	Chr05	3537331	3538059	linalool oxide	hypothetical protein MTR_4g118830 [Medicago truncatula]
VIT_205s0020g01820	Chr05	3539621	3542120	linalool oxide	uncharacterized protein
VIT_205s0020g01830	Chr05	3549124	3552095	linalool oxide	integral membrane family protein
VIT_205s0020g01840	Chr05	3554059	3555769	linalool oxide	divinyl reductase
VIT_205s0020g01850	Chr05	3561975	3569589	linalool oxide	double-stranded rna-binding protein 2-like
VIT_205s0020g01860	Chr05	3570991	3573422	linalool oxide	protein
VIT_205s0020g01880	Chr05	3584294	3590306	linalool oxide	rossmann-fold nad -binding domain-containing protein
VIT_205s0020g01890	Chr05	3594738	3606698	linalool oxide	cell division protein kinase
VIT_205s0020g01900	Chr05	3607268	3608363	linalool oxide	none
VIT_205s0020g01910	Chr05	3615647	3619532	linalool oxide	inactive beta-amylase 9
VIT_205s0020g01920	Chr05	3619413	3622407	linalool oxide	none
VIT_205s0020g01930	Chr05	3626751	3630290	linalool oxide	TUBBY like protein 3 TLP3
VIT_205s0020g01940	Chr05	3635855	3639351	linalool oxide	none
VIT_205s0020g01950	Chr05	3639374	3657400	linalool oxide	Unknown
VIT_205s0020g01960	Chr05	3676708	3684300	linalool oxide	sodium/hydrogen exchanger
VIT_205s0020g01970	Chr05	3684947	3691559	linalool oxide	Encodes a plant VAMP-Associated protein that localizes to the ER and binds to the sit osterol-binding protein ORP3a.
VIT_205s0020g01980	Chr05	3702222	3705497	linalool oxide	Acylcarrierprotein2,chloroplastprecursor (AcylcarrierproteinII)(ACPII)-Hordeumvulgare(Barley)
VIT_205s0020g01990	Chr05	3709925	3717980	linalool oxide	Encodes a microtubule-associated kinase-like protein RUNKEL(RUK)
VIT_205s0020g02000	Chr05	3724821	3759339	linalool oxide	Encodes a SWI2/SNF2-like proteinin the SNF2 subclass.
VIT_205s0020g02030	Chr05	3759445	3791586	linalool oxide	Shikimate dehydrogenase
VIT_205s0020g02040	Chr05	3793982	3795853	linalool oxide	Tetratricopeptide repeat (TPR)-like super family protein;
VIT_205s0020g02050	Chr05	3803456	3809686	linalool oxide	DNAJ heat shock N-terminal domain-containing protein;
VIT_205s0020g02060	Chr05	3809149	3809532	linalool oxide	nohits&(origina ldescription:no original description)
VIT_205s0020g02070	Chr05	3812166	3820426	linalool oxide	BRCT domain-containing DNA repair protein
VIT_205s0020g02080	Chr05	3819592	3827512	linalool oxide	RING/U-boxsuperfamilyprotein
VIT_205s0020g02090	Chr05	3830843	3835680	linalool oxide	unknown protein;FUNCTIONSIN: molecular_functionunknown
VIT_205s0020g02095	Chr05	3837917	3838288	linalool oxide	none
VIT_205s0020g02100	Chr05	3838328	3838420	linalool oxide	nohits&(origina ldescription: no original description)
VIT_205s0020g02110	Chr05	3842855	3844012	linalool oxide	no description available&(at2g39040:348.0)Peroxidase superfamily protein;FUNCTIONSIN:peroxidase activity
VIT_205s0020g02120	Chr05	3846024	3847666	linalool oxide	no description available&(at2g39040:348.0)Peroxidase superfamily protein;FUNCTIONSIN:peroxidase activity
VIT_205s0020g02130	Chr05	3850955	3856266	linalool oxide	1-deoxy-D-xylulose-5-phosphate synthase, chloroplast precursor
VIT_205s0020g02150	Chr05	3870646	3884284	linalool oxide	Cox19-like CHCH family protein
VIT_205s0020g02160	Chr05	3885359	3895996	linalool oxide	Encodes a member of theS quamosa Binding Protein family of transcriptional regulators.
VIT_208s0007g03300	Chr08	17280476	17292476	α-terpineol	iron-sulfur assembly-like protein
VIT_208s0007g03310	Chr08	17292632	17297843	α-terpineol	protein
VIT_208s0007g03320	Chr08	17297993	17301466	α-terpineol	glucosamine 6-phosphate n-acetyltransferase
VIT_208s0007g03330	Chr08	17302302	17306755	α-terpineol	protein aq_1857
VIT_208s0007g03340	Chr08	17307190	17311533	α-terpineol	ribosomal protein l1
VIT_208s0007g03350	Chr08	17317327	17318747	α-terpineol	cytochrome b-c1 complex subunit 9-like
VIT_208s0007g03360	Chr08	17322891	17333437	α-terpineol	protein
VIT_208s0007g03370	Chr08	17335403	17336932	α-terpineol	uncharacterized protein
VIT_208s0007g03380	Chr08	17340453	17342990	α-terpineol	pentatricopeptide repeat-containing
VIT_208s0007g03390	Chr08	17343291	17356044	α-terpineol	plastid division protein
VIT_208s0007g03400	Chr08	17356926	17362141	α-terpineol	iron-sulfur cluster assembly
VIT_208s0007g03410	Chr08	17366668	17369834	α-terpineol	f-box lrr-repeat protein
VIT_208s0007g03420	Chr08	17372100	17378057	α-terpineol	stress.abiotic.unspecified
VIT_208s0007g03430	Chr08	17382936	17383759	α-terpineol	notassigned.noontology
VIT_208s0007g03440	Chr08	17384059	17389369	α-terpineol	development.unspecified
VIT_208s0007g03450	Chr08	17401747	17403269	α-terpineol	notassigned.noontology
VIT_208s0007g03460	Chr08	17405202	17415290	α-terpineol	protein.degradation.metalloprotease
VIT_208s0007g03470	Chr08	17416570	17427305	α-terpineol	notassigned.unknown
VIT_208s0007g03480	Chr08	17428807	17430785	α-terpineol	notassigned.unknown
VIT_208s0007g03490	Chr08	17435827	17440721	α-terpineol	misc.acidandotherphosphatases
VIT_208s0007g03500	Chr08	17443057	17451181	α-terpineol	misc.acidandotherphosphatases
VIT_208s0007g03520	Chr08	17458015	17460825	α-terpineol	RNA.regulationoftranscription.unclassified
VIT_208s0007g03530	Chr08	17460990	17462892	α-terpineol	protein.targeting.unknown
VIT_208s0007g03540	Chr08	17474253	17477988	α-terpineol	unknown
VIT_208s0007g03550	Chr08	17480182	17489070	α-terpineol	protein.targeting.unknown
VIT_208s0007g03560	Chr08	17487850	17490505	α-terpineol	protein.targeting.unknown
VIT_208s0007g03570	Chr08	17491530	17497849	α-terpineol	unknown
VIT_208s0007g03575	Chr08	17497886	17500278	α-terpineol	protein.degradation.ubiquitin.E3.SCF.FBOX
VIT_208s0007g03580	Chr08	17506977	17522396	α-terpineol	unknown
VIT_208s0007g03590	Chr08	17525629	17532667	α-terpineol	protein.postranslationalmodification
VIT_208s0007g03600	Chr08	17534569	17542402	α-terpineol	redox.ascorbateandglutathione/redox.ascorbateandglutathione.ascorbate
VIT_208s0007g03610	Chr08	17555718	17565335	α-terpineol	protein.synthesis.ribosomalprotein.eukaryotic.60Ssubunit.P2
VIT_208s0007g03620	Chr08	17565146	17567710	α-terpineol	signalling.calcium
VIT_208s0007g03630	Chr08	17571449	17575599	α-terpineol	RNA.regulationoftranscription.bZIPtranscriptionfactorfamily
VIT_208s0007g03640	Chr08	17579627	17586288	α-terpineol	protein.degradation.subtilases
VIT_208s0007g03650	Chr08	17586547	17590525	α-terpineol	misc.cytochromeP450
VIT_208s0007g03660	Chr08	17604366	17606629	α-terpineol	misc.GDSL-motiflipase
VIT_208s0007g03670	Chr08	17614362	17618800	α-terpineol	cellwall.degradation
VIT_208s0007g03680	Chr08	17621465	17622118	α-terpineol	nucleotidemetabolism.degradation.pyrimidine.uridinenucleosidase
VIT_208s0007g03690	Chr08	17623571	17629294	α-terpineol	RNA.transcription
VIT_208s0007g03700	Chr08	17630520	17647238	α-terpineol	transport.ABCtransportersandmultidrugresistancesystems
VIT_208s0007g03710	Chr08	17659361	17669550	α-terpineol	protein.postranslationalmodification
VIT_208s0007g03720	Chr08	17672307	17674329	α-terpineol	notassigned.unknown
VIT_208s0007g03730	Chr08	17676066	17676955	α-terpineol	RNA.processing.RNAhelicase
VIT_208s0007g03740	Chr08	17677547	17678338	α-terpineol	majorCHOmetabolism.synthesis.starch.starchbranching
VIT_208s0007g03750	Chr08	17680767	17726690	α-terpineol	RNA.regulationoftranscription.GRFzincfingerfamily
VIT_208s0007g03760	Chr08	17725858	17728579	α-terpineol	notassigned.unknown
VIT_208s0007g03770	Chr08	17734482	17737526	α-terpineol	notassigned.unknown
VIT_208s0007g03780	Chr08	17751581	17755717	α-terpineol	RNA.regulationoftranscription.AP2/EREBP
VIT_208s0007g03790	Chr08	17765814	17766730	α-terpineol	notassigned.unknown
VIT_208s0007g03800	Chr08	17773377	17774794	α-terpineol	notassigned.unknown
VIT_208s0007g03810	Chr08	17783389	17784006	α-terpineol	RNA.regulationoftranscription.Trihelix
VIT_208s0007g03820	Chr08	17800095	17802742	α-terpineol	glycolysis.cytosolicbranch.aldolase/glycolysis.unclear/duallytargeted.aldolase
VIT_208s0007g03830	Chr08	17806639	17810103	α-terpineol	notassigned.unknown
VIT_208s0007g03840	Chr08	17815816	17817030	α-terpineol	protein.synthesis.ribosomalprotein.eukaryotic.60Ssubunit.L24
VIT_208s0007g03850	Chr08	17823831	17829406	α-terpineol	notassigned.noontology
VIT_208s0007g03860	Chr08	17833186	17835428	α-terpineol	notassigned.unknown
VIT_208s0007g03870	Chr08	17857811	17859240	α-terpineol	RNA.processing.3endprocessing.Pcf11p
VIT_208s0007g03880	Chr08	17859611	17869331	α-terpineol	protein.synthesis.ribosomebiogenesis.BRIX
VIT_208s0007g03890	Chr08	17870537	17875344	α-terpineol	RNA.regulationoftranscription.HSF
VIT_208s0007g03900	Chr08	17875489	17880310	α-terpineol	protein.postranslationalmodification
VIT_208s0007g03910	Chr08	17882203	17902118	α-terpineol	RNA.regulationoftranscription.Orphanfamily
VIT_208s0007g03920	Chr08	17913972	17925002	α-terpineol	hormonemetabolism.brassinosteroid.synthesis-degradation.sterols.FACKEL
VIT_208s0007g03930	Chr08	17939704	17962331	α-terpineol	RNA.regulationoftranscription.HDA
VIT_208s0007g03940	Chr08	17962703	17967549	α-terpineol	RNA.processing.splicing
VIT_208s0007g03950	Chr08	17968889	17974196	α-terpineol	glycolysis.cytosolicbranch.enolase
VIT_208s0007g03960	Chr08	17981220	17987742	α-terpineol	redox.peroxiredoxin
VIT_208s0007g03970	Chr08	17991838	17993627	α-terpineol	notassigned.noontology.pentatricopeptide(PPR)repeat-containingprotein
VIT_208s0007g03980	Chr08	17995965	17998924	α-terpineol	cellwall.cellulosesynthesis
VIT_208s0007g03990	Chr08	17999335	18004147	α-terpineol	notassigned.unknown
VIT_208s0007g04000	Chr08	18010449	18011069	α-terpineol	notassigned.noontology
VIT_208s0007g04010	Chr08	18011977	18013241	α-terpineol	RNA.regulationoftranscription.putativetranscriptionregulator
VIT_208s0007g04020	Chr08	18015084	18020202	α-terpineol	notassigned.unknown
VIT_208s0007g04030	Chr08	18030679	18033984	α-terpineol	misc.cytochromeP450
VIT_208s0007g04040	Chr08	18038023	18039925	α-terpineol	notassigned.unknown
VIT_208s0007g04050	Chr08	18040568	18041198	α-terpineol	misc.cytochromeP450
VIT_208s0007g04060	Chr08	18045170	18047497	α-terpineol	misc.cytochromeP450
VIT_208s0007g04070	Chr08	18050463	18058433	α-terpineol	misc.cytochromeP450
VIT_208s0007g04080	Chr08	18062601	18063224	α-terpineol	misc.cytochromeP450
VIT_208s0007g04090	Chr08	18064268	18065728	α-terpineol	misc.cytochromeP450
VIT_208s0007g04100	Chr08	18077622	18080310	α-terpineol	notassigned.unknown
VIT_208s0007g04110	Chr08	18083602	18086248	α-terpineol	misc.cytochromeP450
VIT_208s0007g04120	Chr08	18098799	18101546	α-terpineol	misc.cytochromeP450
VIT_208s0007g04130	Chr08	18101750	18121825	α-terpineol	minorCHOmetabolism.others
VIT_208s0007g04140	Chr08	18123692	18136884	α-terpineol	unknown
VIT_208s0007g04145	Chr08	18138722	18139132	α-terpineol	signalling.receptorkinases.leucinerichrepeatIII
VIT_208s0007g04150	Chr08	18144132	18147231	α-terpineol	nucleotidemetabolism.phosphotransferandpyrophosphatases.uridylatekinase
VIT_208s0007g04160	Chr08	18147120	18157284	α-terpineol	glycolysis.cytosolicbranch.pyruvatekinase(PK)
VIT_208s0007g04170	Chr08	18157731	18166410	α-terpineol	RNA.regulationoftranscription.Trihelix
VIT_208s0007g04180	Chr08	18166922	18169456	α-terpineol	cell.organisation
VIT_208s0007g04190	Chr08	18178094	18184812	α-terpineol	RNA.regulationoftranscription.HB
VIT_208s0007g04200	Chr08	18188022	18188890	α-terpineol	protein.synthesis.ribosomalprotein.eukaryotic.60Ssubunit.L24
VIT_208s0007g04210	Chr08	18191640	18195955	α-terpineol	protein.postranslationalmodification
VIT_208s0007g04220	Chr08	18196069	18204028	α-terpineol	notassigned.unknown
VIT_208s0007g04230	Chr08	18207338	18211304	α-terpineol	development.lateembryogenesisabundant
VIT_208s0007g04240	Chr08	18215232	18217272	α-terpineol	notassigned.unknown
VIT_208s0007g04250	Chr08	18222753	18225521	α-terpineol	misc.gluco-
VIT_208s0007g04270	Chr08	18228341	18233371	α-terpineol	notassigned.noontology.pentatricopeptide(PPR)repeat-containingprotein
VIT_208s0007g04280	Chr08	18233651	18236355	α-terpineol	protein.degradation.ubiquitin.E3.HECT
VIT_208s0007g04290	Chr08	18237501	18268291	α-terpineol	misc.GDSL-motiflipase
VIT_208s0007g04300	Chr08	18265208	18269171	α-terpineol	aminoacidmetabolism.synthesis.branchedchaingroup.isoleucinespecific.threonineammonia-lyase
VIT_208s0007g04310	Chr08	18270563	18280712	α-terpineol	aminoacidmetabolism.synthesis.branchedchaingroup.isoleucinespecific.threonineammonia-lyase
VIT_208s0007g04320	Chr08	18284336	18284878	α-terpineol	notassigned.unknown
VIT_208s0007g04330	Chr08	18292724	18294612	α-terpineol	protein.folding
VIT_208s0007g04340	Chr08	18294815	18299270	α-terpineol	signalling.receptorkinases.wallassociatedkinase
VIT_208s0007g04350	Chr08	18300064	18302144	α-terpineol	protein.synthesis.initiation/development.unspecified
VIT_208s0007g04360	Chr08	18308666	18314201	α-terpineol	notassigned.noontology
VIT_208s0007g04370	Chr08	18315226	18325193	α-terpineol	RNA.processing
VIT_208s0007g04380	Chr08	18326470	18334409	α-terpineol	protein.degradation/protein.degradation.aspartateprotease
VIT_208s0007g04390	Chr08	18335850	18342640	α-terpineol	DNA.synthesis/chromatinstructure
VIT_208s0007g04400	Chr08	18353550	18358930	α-terpineol	unknown
VIT_208s0007g04405	Chr08	18362316	18362840	α-terpineol	stress.abiotic.unspecified
VIT_208s0007g04410	Chr08	18365425	18365781	α-terpineol	unknown
VIT_208s0007g04420	Chr08	18367806	18368483	α-terpineol	DNA.synthesis/chromatinstructure
VIT_208s0007g04430	Chr08	18385452	18387199	α-terpineol	protein.synthesis.release/protein.synthesis.misc
VIT_208s0007g04440	Chr08	18390358	18391452	α-terpineol	stress.abiotic.unspecified
VIT_208s0007g04450	Chr08	18393888	18394593	α-terpineol	notassigned.unknown
VIT_208s0007g04460	Chr08	18394937	18396527	α-terpineol	notassigned.unknown
VIT_208s0007g04470	Chr08	18396748	18401300	α-terpineol	protein.degradation
VIT_208s0007g04480	Chr08	18402845	18412633	α-terpineol	RNA.regulationoftranscription.PHDfingertranscriptionfactor
VIT_208s0007g04490	Chr08	18415916	18426255	α-terpineol	notassigned.unknown
VIT_208s0007g04500	Chr08	18427577	18427678	α-terpineol	notassigned.unknown
VIT_208s0007g04510	Chr08	18429777	18442204	α-terpineol	misc.O-methyltransferases
VIT_208s0007g04520	Chr08	18446644	18449430	α-terpineol	secondarymetabolism.isoprenoids.carotenoids.carotenoidepsilonringhydroxylase
VIT_208s0007g04530	Chr08	18449431	18457877	α-terpineol	misc.oxidases-copper
VIT_208s0007g04540	Chr08	18459580	18461612	α-terpineol	transport.nucleotides
VIT_208s0007g04550	Chr08	18465310	18467476	α-terpineol	unknown
VIT_208s0007g04555	Chr08	18469028	18470581	α-terpineol	RNA.regulationoftranscription.unclassified
VIT_208s0007g04560	Chr08	18472715	18477072	α-terpineol	misc.UDPglucosylandglucoronyltransferases
VIT_208s0007g04570	Chr08	18480737	18487941	α-terpineol	secondarymetabolism.flavonoids.flavonols/hormonemetabolism.cytokinin.synthesis-degradation/stress.biotic/misc.UDPglucosylandglucoronyltransferases
VIT_208s0007g04580	Chr08	18495213	18496815	α-terpineol	secondarymetabolism.flavonoids.flavonols/hormonemetabolism.cytokinin.synthesis-degradation/stress.biotic/misc.UDPglucosylandglucoronyltransferases
VIT_208s0007g04590	Chr08	18500436	18501961	α-terpineol	secondarymetabolism.flavonoids.flavonols/hormonemetabolism.cytokinin.synthesis-degradation/stress.biotic/misc.UDPglucosylandglucoronyltransferases
VIT_208s0007g04600	Chr08	18503629	18505072	α-terpineol	secondarymetabolism.flavonoids.flavonols/hormonemetabolism.cytokinin.synthesis-degradation/stress.biotic/misc.UDPglucosylandglucoronyltransferases
VIT_208s0007g04610	Chr08	18507500	18508987	α-terpineol	notassigned.unknown
VIT_208s0007g04620	Chr08	18509389	18510573	α-terpineol	notassigned.unknown
VIT_208s0007g04630	Chr08	18510767	18577627	α-terpineol	stress.biotic/signalling.receptorkinases.thaumatinlike
VIT_208s0007g04650	Chr08	18591110	18593322	α-terpineol	N-metabolism.ammoniametabolism.glutaminesynthetase
VIT_208s0007g04670	Chr08	18605830	18623669	α-terpineol	cellwall.modification
VIT_208s0007g04680	Chr08	18624359	18625719	α-terpineol	protein.synthesis.ribosomebiogenesis.Pre-rRNAprocessingandmodifications.WD-repeatproteins
VIT_208s0007g04690	Chr08	18626134	18640677	α-terpineol	signalling.phosphinositides.phosphatidylinositol-4-phosphate5-kinase
VIT_208s0007g04700	Chr08	18645521	18669237	α-terpineol	notassigned.noontology.hydroxyprolinerichproteins
VIT_208s0007g04710	Chr08	18670516	18688443	α-terpineol	notassigned.unknown
VIT_208s0007g04720	Chr08	18700548	18702608	α-terpineol	notassigned.unknown
VIT_208s0007g04730	Chr08	18708033	18708266	α-terpineol	signalling.G-proteins
VIT_208s0007g04740	Chr08	18727223	18736085	α-terpineol	signalling.G-proteins
VIT_208s0007g04750	Chr08	18735827	18739646	α-terpineol	cell.organisation
VIT_208s0007g04760	Chr08	18741134	18747038	α-terpineol	RNA.regulationoftranscription.C2H2zincfingerfamily
VIT_208s0007g04770	Chr08	18752441	18753470	α-terpineol	transport.MajorIntrinsicProteins.TIP
VIT_208s0007g04780	Chr08	18763577	18766579	α-terpineol	protein.degradation.ubiquitin.E3.RING
VIT_208s0007g04790	Chr08	18767494	18771642	α-terpineol	TCA/orgtransformation.carbonicanhydrases
VIT_208s0007g04800	Chr08	18771538	18775213	α-terpineol	notassigned.unknown
VIT_208s0007g04810	Chr08	18779451	18780040	α-terpineol	cellwall.degradation.pectatelyasesandpolygalacturonases
VIT_208s0007g04820	Chr08	18784417	18787692	α-terpineol	RNA.regulationoftranscription.MYBdomaintranscriptionfactorfamily
VIT_208s0007g04830	Chr08	18790207	18790842	α-terpineol	notassigned.unknown
VIT_208s0007g04840	Chr08	18791123	18796777	α-terpineol	protein.postranslationalmodification
VIT_208s0007g04850	Chr08	18797191	18803845	α-terpineol	development.unspecified
VIT_208s0007g04860	Chr08	18809103	18811961	α-terpineol	RNA.regulationoftranscription.GRP/RNA.RNAbinding
VIT_208s0007g04870	Chr08	18818054	18823249	α-terpineol	notassigned.unknown
VIT_208s0007g04880	Chr08	18824951	18828989	α-terpineol	notassigned.noontology
VIT_208s0007g04890	Chr08	18829933	18834211	α-terpineol	notassigned.unknown
VIT_208s0007g04900	Chr08	18836905	18842394	α-terpineol	misc.rhodanese
VIT_208s0007g04910	Chr08	18843145	18845719	α-terpineol	protein.degradation.ubiquitin.E3.RING
VIT_208s0007g04920	Chr08	18848262	18860321	α-terpineol	notassigned.unknown
VIT_208s0007g04940	Chr08	18881777	18889001	α-terpineol	cellwall.modification
VIT_208s0007g04950	Chr08	18893502	18895815	α-terpineol	notassigned.unknown
VIT_208s0007g04960	Chr08	18900823	18904936	α-terpineol	notassigned.noontology.pentatricopeptide(PPR)repeat-containingprotein
VIT_208s0007g04970	Chr08	18905240	18907650	α-terpineol	notassigned.noontology
VIT_208s0007g04980	Chr08	18908159	18916473	α-terpineol	redox.thioredoxin
VIT_208s0007g04990	Chr08	18916823	18919813	α-terpineol	aminoacidmetabolism.synthesis.aspartatefamily.methionine/aminoacidmetabolism.synthesis.aspartatefamily.methionine.S-adenosylmethioninesynthetase/metalhandling.binding
VIT_208s0007g05000	Chr08	18917442	18920633	α-terpineol	notassigned.unknown
VIT_208s0007g05010	Chr08	18921028	18924094	α-terpineol	protein.postranslationalmodification.kinase
VIT_208s0007g05020	Chr08	18926052	18940304	α-terpineol	RNA.regulationoftranscription.MYBdomaintranscriptionfactorfamily
VIT_208s0007g05030	Chr08	18944797	18947215	α-terpineol	notassigned.unknown
VIT_208s0007g05040	Chr08	18950562	18957314	α-terpineol	secondarymetabolism.phenylpropanoids.ligninbiosynthesis.4CL
VIT_208s0007g05050	Chr08	18961894	18973771	α-terpineol	transport.ABCtransportersandmultidrugresistancesystems
VIT_208s0007g05060	Chr08	18985171	18993123	α-terpineol	RNA.regulationoftranscription.unclassified
VIT_208s0007g05070	Chr08	18994059	18996964	α-terpineol	notassigned.unknown
VIT_208s0007g05080	Chr08	19001535	19007612	α-terpineol	RNA.regulationoftranscription.putativetranscriptionregulator
VIT_208s0007g05090	Chr08	19010187	19019067	α-terpineol	misc.gluco-
VIT_208s0007g05100	Chr08	19019501	19025688	α-terpineol	notassigned.unknown
VIT_208s0007g05110	Chr08	19020935	19025801	α-terpineol	DNA.synthesis/chromatinstructure/DNA.repair
VIT_208s0007g05120	Chr08	19026391	19057597	α-terpineol	hormonemetabolism.cytokinin.synthesis-degradation/misc.UDPglucosylandglucoronyltransferases
VIT_208s0007g05130	Chr08	19061745	19063756	α-terpineol	cell.organisation.cytoskeleton.mikrotubuli.MAP70
VIT_208s0007g05140	Chr08	19066941	19077938	α-terpineol	protein.degradation.cysteineprotease
VIT_208s0007g05150	Chr08	19080970	19081258	α-terpineol	secondarymetabolism.flavonoids.dihydroflavonols.flavonoid3-monooxygenase
VIT_208s0007g05160	Chr08	19083201	19088474	α-terpineol	RNA.regulationoftranscription.bZIPtranscriptionfactorfamily
VIT_208s0007g05170	Chr08	19085780	19099019	α-terpineol	notassigned.unknown
VIT_208s0007g05180	Chr08	19107374	19108079	α-terpineol	notassigned.unknown
VIT_208s0007g05190	Chr08	19109723	19113747	α-terpineol	nucleotidemetabolism.salvage.NUDIXhydrolases
VIT_208s0007g05200	Chr08	19113877	19119400	α-terpineol	transport.aminoacids
VIT_208s0007g05210	Chr08	19122976	19127607	α-terpineol	notassigned.unknown
VIT_208s0007g05220	Chr08	19138447	19139355	α-terpineol	notassigned.unknown
VIT_208s0007g05230	Chr08	19142504	19144854	α-terpineol	signalling.phosphinositides.phosphatidylinositol-4-phosphate5-kinase
VIT_208s0007g05240	Chr08	19147124	19151556	α-terpineol	notassigned.unknown
VIT_208s0007g05250	Chr08	19153429	19165580	α-terpineol	N-metabolism.ammoniametabolism.glutamatesynthase.ferredoxindependent
VIT_208s0007g05260	Chr08	19169331	19217770	α-terpineol	notassigned.unknown
VIT_208s0007g05270	Chr08	19217894	19228719	α-terpineol	notassigned.unknown
VIT_208s0007g05280	Chr08	19232102	19232695	α-terpineol	unknown
VIT_208s0007g05290	Chr08	19234772	19236137	α-terpineol	RNA.regulationoftranscription.bHLH
VIT_208s0007g05300	Chr08	19235827	19238259	α-terpineol	notassigned.unknown
VIT_208s0007g05310	Chr08	19238235	19239711	α-terpineol	notassigned.noontology
VIT_208s0007g05320	Chr08	19241975	19246920	α-terpineol	development.unspecified
VIT_208s0007g05330	Chr08	19246954	19268558	α-terpineol	cell.organisation
VIT_208s0007g05340	Chr08	19269913	19298265	α-terpineol	notassigned.noontology
VIT_208s0007g05350	Chr08	19298698	19304741	α-terpineol	secondarymetabolism.Nmisc.alkaloid-like
VIT_208s0007g05360	Chr08	19308857	19311917	α-terpineol	secondarymetabolism.Nmisc.alkaloid-like
VIT_208s0007g05370	Chr08	19317705	19319966	α-terpineol	RNA.regulationoftranscription.ARR
VIT_208s0007g05390	Chr08	19337334	19340267	α-terpineol	notassigned.unknown
VIT_208s0007g05400	Chr08	19342792	19354046	α-terpineol	aminoacidmetabolism.synthesis.aspartatefamily.methionine.cystathioninebeta-lyase
VIT_208s0007g05410	Chr08	19354822	19363364	α-terpineol	cell.organisation.cytoskeleton.mikrotubuli
VIT_208s0007g05420	Chr08	19365585	19382852	α-terpineol	glycolysis.cytosolicbranch.pyruvatekinase(PK)
VIT_208s0007g05430	Chr08	19382969	19384994	α-terpineol	transport.calcium
VIT_208s0007g05440	Chr08	19386398	19394354	α-terpineol	notassigned.unknown
VIT_208s0007g05450	Chr08	19395306	19397108	α-terpineol	notassigned.noontology.pentatricopeptide(PPR)repeat-containingprotein
VIT_208s0007g05460	Chr08	19397277	19399286	α-terpineol	notassigned.unknown
VIT_208s0007g05470	Chr08	19404957	19405446	α-terpineol	cell.organisation
VIT_208s0007g05480	Chr08	19413458	19416534	α-terpineol	glycolysis.cytosolicbranch.pyruvatekinase(PK)
VIT_208s0007g05490	Chr08	19416111	19430211	α-terpineol	DNA.synthesis/chromatinstructure
VIT_208s0007g05500	Chr08	19433819	19441041	α-terpineol	notassigned.unknown
VIT_208s0007g05510	Chr08	19441550	19444678	α-terpineol	notassigned.noontology.pentatricopeptide(PPR)repeat-containingprotein
VIT_208s0007g05520	Chr08	19445249	19447221	α-terpineol	redox.glutaredoxins
VIT_208s0007g05530	Chr08	19449442	19450953	α-terpineol	RNA.transcription
VIT_208s0007g05540	Chr08	19453743	19457449	α-terpineol	cell.division
VIT_208s0007g05550	Chr08	19457707	19462377	α-terpineol	cell.division
VIT_208s0007g05560	Chr08	19467753	19472691	α-terpineol	development.unspecified
VIT_208s0007g05570	Chr08	19477701	19481905	α-terpineol	development.unspecified
VIT_208s0007g05580	Chr08	19482490	19484194	α-terpineol	cell.organisation.cytoskeleton.mikrotubuli
VIT_208s0007g05590	Chr08	19486635	19487263	α-terpineol	aminoacidmetabolism.degradation.glutamatefamily.arginine
VIT_208s0007g05600	Chr08	19489378	19499697	α-terpineol	notassigned.unknown
VIT_208s0007g05610	Chr08	19501750	19503472	α-terpineol	unknown
VIT_208s0007g05616	Chr08	19510316	19512582	α-terpineol	unknown
VIT_208s0007g05622	Chr08	19521526	19525631	α-terpineol	notassigned.unknown
VIT_208s0007g05630	Chr08	19539370	19547829	α-terpineol	notassigned.unknown
VIT_208s0007g05650	Chr08	19549055	19550683	α-terpineol	notassigned.unknown
VIT_208s0007g05660	Chr08	19561068	19561690	α-terpineol	unknown
VIT_208s0007g05662	Chr08	19563124	19563408	α-terpineol	unknown
VIT_208s0007g05664	Chr08	19564026	19564427	α-terpineol	unknown
VIT_208s0007g05666	Chr08	19564874	19566012	α-terpineol	unknown
VIT_208s0007g05668	Chr08	19575035	19576513	α-terpineol	notassigned.unknown
VIT_208s0007g05670	Chr08	19580763	19590914	α-terpineol	unknown
VIT_208s0007g05675	Chr08	19591563	19592807	α-terpineol	notassigned.unknown
VIT_208s0007g05680	Chr08	19602653	19606297	α-terpineol	unknown
VIT_208s0007g05685	Chr08	19606645	19609731	α-terpineol	secondarymetabolism.isoprenoids.carotenoids.lycopenebetacyclase
VIT_208s0007g05690	Chr08	19617113	19620828	α-terpineol	notassigned.noontology
VIT_208s0007g05700	Chr08	19625621	19635084	α-terpineol	redox.ascorbateandglutathione.ascorbate.L-Galactono-1
VIT_208s0007g05710	Chr08	19635887	19649003	α-terpineol	notassigned.unknown
VIT_208s0007g05720	Chr08	19649068	19650676	α-terpineol	notassigned.noontology.DC1domaincontainingprotein
VIT_208s0007g05730	Chr08	19652428	19652888	α-terpineol	development.organdevelopment.shootdevelopment.shootdevelopment
VIT_208s0007g05740	Chr08	19657911	19661155	α-terpineol	stress.abiotic.drought/salt
VIT_208s0007g05750	Chr08	19674379	19690653	α-terpineol	notassigned.unknown
VIT_208s0007g05760	Chr08	19692637	19693302	α-terpineol	notassigned.noontology.pentatricopeptide(PPR)repeat-containingprotein
VIT_208s0007g05770	Chr08	19695131	19696801	α-terpineol	DNA.synthesis/chromatinstructure
VIT_208s0007g05780	Chr08	19698276	19701312	α-terpineol	signalling.calcium
VIT_208s0007g05790	Chr08	19704984	19705934	α-terpineol	development.storageproteins
VIT_208s0007g05800	Chr08	19708826	19715692	α-terpineol	signalling.calcium
VIT_208s0007g05810	Chr08	19718515	19725088	α-terpineol	misc.acidandotherphosphatases
VIT_208s0007g05820	Chr08	19726893	19727835	α-terpineol	notassigned.unknown
VIT_208s0007g05830	Chr08	19729076	19731335	α-terpineol	hormone metabolism.gibberelin.induced-regulated-responsive-activated
VIT_208s0007g05840	Chr08	19731736	19732443	α-terpineol	unknown
VIT_208s0007g05850	Chr08	19732641	19734964	α-terpineol	unknown
VIT_208s0007g05860	Chr08	19734965	19736181	α-terpineol	RNA.regulationoftranscription.unclassified
VIT_208s0007g05870	Chr08	19740331	19747994	α-terpineol	stress.abiotic.drought/salt
VIT_208s0007g05880	Chr08	19750339	19753760	α-terpineol	notassigned.unknown
VIT_208s0007g05890	Chr08	19752900	19757230	α-terpineol	unknown
VIT_208s0007g05895	Chr08	19760574	19761602	α-terpineol	misc.GCN5-relatedN-acetyltransferase
VIT_208s0007g05900	Chr08	19763238	19771995	α-terpineol	protein.synthesis.release
VIT_208s0007g05910	Chr08	19773516	19808461	α-terpineol	protein.glycosylation
VIT_208s0007g05920	Chr08	19813364	19821328	α-terpineol	RNA.processing
VIT_208s0007g05930	Chr08	19821542	19828490	α-terpineol	notassigned.unknown
VIT_208s0007g05940	Chr08	19830266	19833935	α-terpineol	misc.acidandotherphosphatases
VIT_208s0007g05950	Chr08	19839130	19841739	α-terpineol	signalling.calcium
VIT_208s0007g05960	Chr08	19843662	19845717	α-terpineol	misc.acidandotherphosphatases
VIT_208s0007g05970	Chr08	19847419	19849624	α-terpineol	signalling.calcium
VIT_208s0007g05980	Chr08	19849625	19853893	α-terpineol	misc.beta1
VIT_208s0007g05990	Chr08	19856160	19857755	α-terpineol	misc.beta1
VIT_208s0007g06000	Chr08	19859880	19861318	α-terpineol	misc.beta1
VIT_208s0007g06010	Chr08	19866313	19866741	α-terpineol	misc.beta1
VIT_208s0007g06020	Chr08	19866827	19867499	α-terpineol	misc.beta1
VIT_208s0007g06030	Chr08	19869237	19870549	α-terpineol	misc.beta1
VIT_208s0007g06040	Chr08	19872916	19874890	α-terpineol	notassigned.unknown
VIT_208s0007g06050	Chr08	19874869	19876226	α-terpineol	misc.beta1
VIT_208s0007g06060	Chr08	19876023	19877748	α-terpineol	notassigned.unknown
VIT_208s0007g06070	Chr08	19878173	19880417	α-terpineol	misc.beta1
VIT_208s0007g06080	Chr08	19880903	19882361	α-terpineol	misc.beta1
VIT_208s0007g06090	Chr08	19886902	19913301	α-terpineol	hormonemetabolism.ethylene.signaltransduction
VIT_210s0003g00140	Chr10	1442862	1444120	α-terpineol	notassigned.unknown
VIT_210s0003g00150	Chr10	1447873	1454918	α-terpineol	notassigned.noontology.pentatricopeptide(PPR)repeat-containingprotein
VIT_210s0003g00160	Chr10	1455564	1458574	α-terpineol	notassigned.unknown
VIT_210s0003g00170	Chr10	1460165	1465778	α-terpineol	stress.abiotic.drought/salt
VIT_210s0003g00180	Chr10	1466878	1470728	α-terpineol	RNA.regulationoftranscription.unclassified/DNA.unspecified
VIT_210s0003g00190	Chr10	1477704	1481264	α-terpineol	notassigned.unknown
VIT_210s0003g00200	Chr10	1484521	1486078	α-terpineol	notassigned.unknown
VIT_210s0003g00210	Chr10	1486942	1489798	α-terpineol	notassigned.unknown
VIT_210s0003g00220	Chr10	1495219	1496277	α-terpineol	notassigned.unknown
VIT_210s0003g00230	Chr10	1500009	1500662	α-terpineol	notassigned.noontology
VIT_210s0003g00240	Chr10	1500980	1505621	α-terpineol	majorCHOmetabolism.degradation.starch.starchphosphorylase
VIT_210s0003g00250	Chr10	1507417	1557411	α-terpineol	stress.abiotic.heat
VIT_210s0003g00260	Chr10	1559449	1563046	α-terpineol	RNA.regulationoftranscription.HB
VIT_210s0003g00270	Chr10	1561823	1570135	α-terpineol	unknown
VIT_210s0003g00290	Chr10	1574464	1581789	α-terpineol	majorCHOmetabolism.degradation.starch.transporter/transport.metabolitetransportersattheenvelopemembrane
VIT_210s0003g00300	Chr10	1588492	1593477	α-terpineol	notassigned.unknown
VIT_210s0003g00310	Chr10	1594408	1596451	α-terpineol	notassigned.unknown
VIT_210s0003g00320	Chr10	1606475	1609477	α-terpineol	signalling.receptorkinases.leucinerichrepeatXI
VIT_210s0003g00330	Chr10	1617486	1622082	α-terpineol	signalling.receptorkinases.misc
VIT_210s0003g00340	Chr10	1625051	1626051	α-terpineol	development.unspecified
VIT_210s0003g00350	Chr10	1628413	1632869	α-terpineol	signalling.G-proteins
VIT_210s0003g00360	Chr10	1638512	1642493	α-terpineol	unknown
VIT_210s0003g00370	Chr10	1642494	1657192	α-terpineol	RNA.regulationoftranscription.HB
VIT_210s0003g00380	Chr10	1666456	1667669	α-terpineol	redox.glutaredoxins
VIT_210s0003g00390	Chr10	1675553	1676274	α-terpineol	unknown
VIT_210s0003g00400	Chr10	1685613	1687664	α-terpineol	stress.biotic.signalling.MLO-like
VIT_210s0003g00410	Chr10	1688697	1693338	α-terpineol	RNA.regulationoftranscription.ARF
VIT_210s0003g00420	Chr10	1694778	1705103	α-terpineol	notassigned.unknown
VIT_210s0003g00430	Chr10	1705258	1719302	α-terpineol	secondarymetabolism.phenylpropanoids/secondarymetabolism.phenylpropanoids.ligninbiosynthesis.COMT/misc.O-methyltransferases
VIT_210s0003g00440	Chr10	1721806	1723042	α-terpineol	notassigned.unknown
VIT_210s0003g00450	Chr10	1724634	1731484	α-terpineol	secondarymetabolism.phenylpropanoids/misc.O-methyltransferases
VIT_210s0003g00460	Chr10	1731856	1733390	α-terpineol	secondarymetabolism.phenylpropanoids
VIT_210s0003g00470	Chr10	1737194	1739231	α-terpineol	secondarymetabolism.phenylpropanoids/misc.O-methyltransferases
VIT_210s0003g00480	Chr10	1742311	1744367	α-terpineol	notassigned.unknown
VIT_210s0003g00490	Chr10	1746959	1752870	α-terpineol	notassigned.unknown
VIT_210s0003g00500	Chr10	1754086	1758638	α-terpineol	notassigned.unknown
VIT_210s0003g00510	Chr10	1758942	1762717	α-terpineol	notassigned.unknown
VIT_210s0003g00520	Chr10	1764407	1781745	α-terpineol	notassigned.unknown
VIT_210s0003g00530	Chr10	1782274	1786549	α-terpineol	notassigned.unknown
VIT_210s0003g00540	Chr10	1787204	1791159	α-terpineol	signalling.G-proteins
VIT_210s0003g00550	Chr10	1791538	1793975	α-terpineol	RNA.regulation of transcription.HB
VIT_210s0003g00560	Chr10	1805583	1807950	α-terpineol	signalling.G-proteins
VIT_210s0003g00570	Chr10	1813873	1815911	α-terpineol	hormone metabolism.ethylene.signal transduction
VIT_210s0003g00580	Chr10	1822620	1823677	α-terpineol	hormone metabolism.ethylene.signal transduction
VIT_210s0003g00590	Chr10	1825699	1826751	alloocimene	ap2 erf domain-containing transcription factor, response to abiotic stimulus
VIT_210s0003g00600	Chr10	1838112	1840961	alloocimene	gdsl esterase lipase, extracellular region
VIT_210s0003g00620	Chr10	1849658	1852390	alloocimene	zinc finger, very long-chain fatty acid metabolic process
VIT_210s0003g00630	Chr10	1855065	1864820	alloocimene	negative regulator of systemic acquired resistance, mitotic G2 phase
VIT_210s0003g00640	Chr10	1865827	1870315	alloocimene	d-tyrosyl-trna deacylase, cytoplasm
VIT_210s0003g00650	Chr10	1870339	1872340	alloocimene	peroxidase 19, response to oxidative stress
VIT_210s0003g00660	Chr10	1875875	1880834	alloocimene	atp synthase mitochondrial f1 complex assembly factor 1, protein complex assembly
VIT_210s0003g00670	Chr10	1882381	1941235	alloocimene	apoptosis inhibitory protein 5, cytosol
VIT_210s0003g00680	Chr10	1941622	1944763	alloocimene	glutamate receptor -like, extracellular-glutamate-gated ion channel activity
VIT_210s0003g00700	Chr10	1950348	1950968	alloocimene	glutamate-gated kainate-type ion channel receptor subunit 5, extracellular-glutamate-gated ion channel activity
VIT_210s0003g00710	Chr10	1958957	1960023	alloocimene	protein transport protein sec61 subunit alpha, protein transport
VIT_210s0003g00750	Chr10	1989784	1990832	alloocimene	apoptosis inhibitory protein 5, cytosol
VIT_210s0003g00760	Chr10	1992263	1998191	alloocimene	glutamate-gated kainate-type ion channel receptor subunit 5, extracellular-glutamate-gated ion channel activity
VIT_210s0003g00770	Chr10	2007440	2013209	alloocimene	glutamate-gated kainate-type ion channel receptor subunit 5, extracellular-glutamate-gated ion channel activity
VIT_210s0003g00780	Chr10	2017742	2020717	alloocimene	glutamate-gated kainate-type ion channel receptor subunit 5, extracellular-glutamate-gated ion channel activity
VIT_210s0003g00790	Chr10	2036693	2041229	alloocimene	glutamate-gated kainate-type ion channel receptor subunit 5, extracellular-glutamate-gated ion channel activity
VIT_210s0003g00800	Chr10	2043469	2045645	alloocimene	transferase activity
VIT_210s0003g00810	Chr10	2051977	2083936	alloocimene	RNA helicase activity
VIT_210s0003g00820	Chr10	2087045	2091427	alloocimene	sodium calcium exchanger family protein, transmembrane transport
VIT_210s0003g00850	Chr10	2100756	2101775	alloocimene	e3 ubiquitin-protein ligase atl41-like, zinc ion binding
VIT_210s0003g00860	Chr10	2104945	2111389	alloocimene	calmodulin binding, plasma membrane
VIT_210s0003g00870	Chr10	2112286	2113434	alloocimene	transcription factor tcp4-like, cellular macromolecule metabolic process
VIT_210s0003g00880	Chr10	2121004	2128259	alloocimene	nudix hydrolase 15, coenzyme A biosynthetic process
VIT_210s0003g00890	Chr10	2129470	2132512	alloocimene	magnesium-chelatase subunit chloroplastic-like, stomatal complex morphogenesis
VIT_210s0003g00900	Chr10	2132961	2135618	alloocimene	3 -n-debenzoyl-2 -deoxytaxol n-benzoyltransferase
VIT_210s0003g00910	Chr10	2144210	2151134	alloocimene	uncharacterized protein
VIT_210s0003g00960	Chr10	2337296	2342655	alloocimene	gdsl esterase lipase
VIT_210s0003g00970	Chr10	2345176	2346809	alloocimene	pentatricopeptide repeat-containing protein
VIT_210s0003g00990	Chr10	2354006	2364620	alloocimene	pyruvate decarboxylase
VIT_210s0003g01000	Chr10	2369349	2374737	alloocimene	mitochondrial nad-dependent malate dehydrogenase
VIT_210s0003g01010	Chr10	2377763	2408551	alloocimene	gdsl esterase lipase at5g45910-like
VIT_210s0003g01020	Chr10	2410086	2411956	alloocimene	protein
VIT_210s0003g01030	Chr10	2421835	2424286	alloocimene	protein
VIT_210s0003g01040	Chr10	2431239	2433073	alloocimene	phospholipase a1-iigamma-like
VIT_210s0003g01050	Chr10	2441690	2445444	alloocimene	uncharacterized protein
VIT_210s0003g01060	Chr10	2445919	2451178	alloocimene	uncharacterized protein
VIT_210s0003g01070	Chr10	2450887	2454614	alloocimene	protein trichome birefringence-like 38
VIT_210s0003g01080	Chr10	2458933	2460882	alloocimene	50s ribosomal protein l34
VIT_210s0003g01090	Chr10	2463469	2466810	alloocimene	cysteine
VIT_210s0003g01110	Chr10	2473596	2488244	alloocimene	maternal effect embryo arrest 18 protein
VIT_210s0003g01125	Chr10	2504243	2505225	alloocimene	protein
VIT_210s0003g01130	Chr10	2509570	2512426	alloocimene	armadillo beta-catenin-like repeat-containing protein
VIT_210s0003g01150	Chr10	2522852	2529450	alloocimene	ubiquitin-like modifier-activating enzyme atg7-like
VIT_210s0003g01160	Chr10	2530319	2534744	alloocimene	transcription factor bhlh30-like
VIT_210s0003g01180	Chr10	2539083	2543462	alloocimene	ketol-acid reductoisomerase
VIT_210s0003g01190	Chr10	2543463	2543965	alloocimene	ketol-acid reductoisomerase
VIT_210s0003g01200	Chr10	2545291	2546883	alloocimene	zinc ion binding protein
VIT_210s0003g01220	Chr10	2552433	2553938	alloocimene	protein
VIT_210s0003g01230	Chr10	2554768	2566838	alloocimene	hydrolase-like protein
VIT_210s0003g01240	Chr10	2568118	2572383	alloocimene	14-3-3-like protein d-like
VIT_210s0003g01250	Chr10	2574262	2575184	alloocimene	pollen ole e 1 allergen and extensin family protein
VIT_210s0003g01260	Chr10	2577215	2577834	alloocimene	dof zinc finger protein
VIT_210s0003g01270	Chr10	2584260	2596941	alloocimene	protein scar3
VIT_210s0003g01300	Chr10	2636699	2639270	alloocimene	transcription regulation protein
VIT_210s0003g01310	Chr10	2640521	2646911	alloocimene	protein
VIT_210s0003g01320	Chr10	2652801	2654162	alloocimene	peroxin 7
VIT_210s0003g01335	Chr10	2659650	2660225	alloocimene	abscisic acid receptor pyl6
VIT_210s0003g01350	Chr10	2700834	2707368	alloocimene	protein kinase domain-containing protein
VIT_210s0003g01355	Chr10	2706318	2709985	alloocimene	f-box leucine rich repeat
VIT_210s0003g01360	Chr10	2714122	2718035	alloocimene	cysteine protease
VIT_210s0003g01370	Chr10	2720041	2723768	alloocimene	uncharacterized protein
VIT_210s0003g01380	Chr10	2725218	2735633	alloocimene	myb family transcription factor apl
VIT_210s0003g01390	Chr10	2743882	2747811	alloocimene	2-aminoethanethiol dioxygenase
VIT_210s0003g01400	Chr10	2775708	2783283	alloocimene	leucine-rich repeat receptor-like protein kinase
VIT_210s0003g01410	Chr10	2789114	2792146	alloocimene	serine-threonine kinase
VIT_210s0003g01420	Chr10	2803127	2807265	alloocimene	protein kinase
VIT_211s0016g02780	Chr11	2192849	2194727	trans-pyran linalool oxide	RNA.regulationoftranscription.MYBdomaintranscriptionfactorfamily
VIT_211s0016g02790	Chr11	2199317	2201227	trans-pyran linalool oxide	RNA.regulationoftranscription.C3Hzincfingerfamily
VIT_211s0016g02800	Chr11	2216686	2219233	trans-pyran linalool oxide	minorCHOmetabolism.myo-inositol.myoinositoloxygenases
VIT_211s0016g02810	Chr11	2222917	2223754	trans-pyran linalool oxide	notassigned.noontology.glycinerichproteins
VIT_211s0016g02820	Chr11	2260338	2277870	trans-pyran linalool oxide	unknown
VIT_211s0016g02830	Chr11	2279346	2283701	trans-pyran linalool oxide	redox.ascorbateandglutathione.glutathione
VIT_211s0016g02840	Chr11	2285217	2289140	trans-pyran linalool oxide	protein.targeting.secretorypathway.unspecified
VIT_211s0016g02850	Chr11	2298905	2306419	trans-pyran linalool oxide	glycolysis.cytosolicbranch.phosphofructokinase(PFK)/glycolysis.plastidbranch.phosphofructokinase(PFK)/glycolysis.unclear/duallytargeted.phosphofructokinase(PFK)
VIT_211s0016g02860	Chr11	2308324	2310787	trans-pyran linalool oxide	nucleotidemetabolism.salvage.NUDIXhydrolases
VIT_211s0016g02870	Chr11	2313125	2320227	trans-pyran linalool oxide	protein.targeting.mitochondria
VIT_211s0016g02880	Chr11	2322017	2327883	trans-pyran linalool oxide	development.unspecified
VIT_211s0016g02890	Chr11	2330950	2335763	trans-pyran linalool oxide	notassigned.unknown
VIT_211s0016g02910	Chr11	2340947	2345805	trans-pyran linalool oxide	misc.acidandotherphosphatases
VIT_211s0016g02900	Chr11	2341324	2342797	trans-pyran linalool oxide	cellwall.cellwallproteins.LRR
VIT_211s0016g02920	Chr11	2348887	2352123	trans-pyran linalool oxide	notassigned.unknown
VIT_211s0016g02930	Chr11	2356205	2357712	trans-pyran linalool oxide	notassigned.unknown
VIT_211s0016g02940	Chr11	2360856	2364555	trans-pyran linalool oxide	cell.organisation
VIT_211s0016g02950	Chr11	2365762	2368926	trans-pyran linalool oxide	cell.organisation
VIT_211s0016g02960	Chr11	2371006	2375479	trans-pyran linalool oxide	misc.beta1
VIT_211s0016g02970	Chr11	2379689	2381465	trans-pyran linalool oxide	signalling.MAPkinases
VIT_211s0016g02980	Chr11	2383545	2384901	trans-pyran linalool oxide	notassigned.unknown
VIT_211s0016g02985	Chr11	2385382	2387866	trans-pyran linalool oxide	unknown
VIT_211s0016g02990	Chr11	2391649	2407242	trans-pyran linalool oxide	protein.aaactivation.arginine-tRNAligase
VIT_211s0016g03000	Chr11	2407697	2420318	trans-pyran linalool oxide	protein.postranslationalmodification
VIT_211s0016g03010	Chr11	2421905	2430944	trans-pyran linalool oxide	protein.degradation
VIT_211s0016g03020	Chr11	2434282	2437862	trans-pyran linalool oxide	cellwall.pectin*esterases.PME
VIT_211s0016g03030	Chr11	2438908	2442330	trans-pyran linalool oxide	signalling.calcium
VIT_211s0016g03040	Chr11	2446664	2449892	trans-pyran linalool oxide	RNA.processing.3endprocessing.PAP
VIT_211s0016g03050	Chr11	2454950	2456551	trans-pyran linalool oxide	transport.ABC transporters and multidrug resistance systems
VIT_211s0016g03060	Chr11	2465060	2467423	trans-pyran linalool oxide	notassigned.unknown
VIT_211s0016g03070	Chr11	2470294	2481704	trans-pyran linalool oxide	major CHO metabolism.degradation.sucrose.hexokinase
VIT_211s0016g03080	Chr11	2477699	2481894	trans-pyran linalool oxide	signalling.receptorkinases.leucinerich repeatXI
VIT_211s0016g03090	Chr11	2482096	2486634	trans-pyran linalool oxide	notassigned.unknown
VIT_211s0016g03100	Chr11	2487195	2488352	trans-pyran linalool oxide	OPP.oxidativePP.6-phosphogluconatedehydrogenase
VIT_211s0016g03110	Chr11	2492395	2493335	trans-pyran linalool oxide	protein.targeting.mitochondria
VIT_211s0016g03120	Chr11	2501399	2503513	trans-pyran linalool oxide	notassigned.noontology
VIT_211s0016g03130	Chr11	2508240	2516459	trans-pyran linalool oxide	lipidmetabolism.exotics(steroids
VIT_211s0016g03140	Chr11	2518467	2520600	trans-pyran linalool oxide	development.unspecified
VIT_211s0016g03150	Chr11	2521015	2527145	trans-pyran linalool oxide	notassigned.noontology
VIT_211s0016g03160	Chr11	2530592	2536576	trans-pyran linalool oxide	transport.ABC transporters and multidrug resistance systems
VIT_211s0016g03170	Chr11	2543892	2547079	trans-pyran linalool oxide	signalling.phosphorelay
VIT_211s0016g03180	Chr11	2548103	2561412	trans-pyran linalool oxide	hormonemetabolism.abscisicacid.signaltransduction/protein.postranslationalmodification
VIT_211s0016g03190	Chr11	2563204	2564128	trans-pyran linalool oxide	notassigned.unknown
VIT_211s0016g03200	Chr11	2567959	2573725	trans-pyran linalool oxide	secondarymetabolism.Nmisc.alkaloid-like
VIT_211s0016g03210	Chr11	2574239	2579651	trans-pyran linalool oxide	TCA/orgtransformation.otherorganicacidtransformatons.malic
VIT_211s0016g03220	Chr11	2582031	2599309	trans-pyran linalool oxide	RNA.transcription
VIT_211s0016g03230	Chr11	2599861	2615131	trans-pyran linalool oxide	notassigned.unknown
VIT_211s0016g03240	Chr11	2619165	2620231	trans-pyran linalool oxide	notassigned.unknown
VIT_211s0016g03250	Chr11	2641087	2642724	trans-pyran linalool oxide	notassigned.unknown
VIT_211s0016g03260	Chr11	2643460	2651872	trans-pyran linalool oxide	cell.division
VIT_211s0016g03270	Chr11	2656152	2657426	trans-pyran linalool oxide	notassigned.noontology.pentatricopeptide(PPR)repeat-containingprotein
VIT_211s0016g03280	Chr11	2659261	2663889	trans-pyran linalool oxide	protein.postranslationalmodification
VIT_211s0016g03290	Chr11	2664356	2667334	trans-pyran linalool oxide	DNA.synthesis/chromatinstructure
VIT_211s0016g03320	Chr11	2676667	2693544	trans-pyran linalool oxide	stress.abiotic.drought/salt
VIT_211s0016g03330	Chr11	2694218	2700060	trans-pyran linalool oxide	notassigned.unknown
VIT_211s0016g03340	Chr11	2709081	2712593	trans-pyran linalool oxide	RNA.regulationoftranscription.MYBdomaintranscriptionfactorfamily
VIT_211s0016g03350	Chr11	2729375	2730729	trans-pyran linalool oxide	RNA.regulationoftranscription.AP2/EREBP
VIT_211s0016g03360	Chr11	2736019	2743663	trans-pyran linalool oxide	lipidmetabolism.lipiddegradation.lipases
VIT_211s0016g03370	Chr11	2744215	2749894	trans-pyran linalool oxide	misc.UDPglucosylandglucoronyltransferases
VIT_211s0016g03380	Chr11	2751681	2755981	trans-pyran linalool oxide	misc.UDPglucosylandglucoronyltransferases
VIT_211s0016g03390	Chr11	2756058	2762059	trans-pyran linalool oxide	notassigned.unknown
VIT_211s0016g03400	Chr11	2758900	2763606	trans-pyran linalool oxide	transport.sugars
VIT_211s0016g03410	Chr11	2773773	2778195	trans-pyran linalool oxide	notassigned.unknown
VIT_211s0016g03420	Chr11	2778391	2787457	trans-pyran linalool oxide	protein.degradation.ubiquitin.E3.RING
VIT_211s0016g03430	Chr11	2786484	2801773	trans-pyran linalool oxide	protein.postranslationalmodification
VIT_211s0016g03440	Chr11	2805516	2814260	trans-pyran linalool oxide	BiodegradationofXenobiotics.lactoylglutathionelyase
VIT_212s0028g01300	Chr12	1939200	1940619	linalool/total monoterpene	polygalacturonase
VIT_212s0028g01310	Chr12	1949362	1949957	linalool/total monoterpene	protein
VIT_212s0028g01320	Chr12	1949013	1955208	linalool/total monoterpene	uncharacterized protein
VIT_212s0028g01330	Chr12	1955858	1963510	linalool/total monoterpene	glutamyl-trna amidotransferase subunit a
VIT_212s0028g01340	Chr12	1967830	1990219	linalool/total monoterpene	actin-related protein c1a
VIT_212s0028g01350	Chr12	1992278	2002667	linalool/total monoterpene	lrr receptor-like serine threonine-protein kinase
VIT_212s0028g01360	Chr12	2013413	2022346	linalool/total monoterpene	trichome birefringence-like 43 protein
VIT_212s0028g01370	Chr12	2027672	2033270	linalool/total monoterpene	trichome birefringence-like 43 protein
VIT_212s0028g01380	Chr12	2036909	2037623	linalool/total monoterpene	abscisic acid-insensitive 5-like protein 5-like
VIT_212s0028g01390	Chr12	2044279	2047357	linalool/total monoterpene	small heat-shock
VIT_212s0028g01400	Chr12	2050300	2053582	linalool/total monoterpene	dna-directed rna polymerase ii subunit rpb4
VIT_212s0028g01410	Chr12	2054347	2058169	linalool/total monoterpene	heat shock factor
VIT_212s0028g01420	Chr12	2066100	2093904	linalool/total monoterpene	solute carrier family 35 member c2
VIT_212s0028g01430	Chr12	2098119	2115326	linalool/total monoterpene	g-type lectin s-receptor-like serine threonine-protein kinase sd2-5-like
VIT_212s0028g01440	Chr12	2116218	2117018	linalool/total monoterpene	g-type lectin s-receptor-like serine threonine-protein kinase sd2-5-like
VIT_212s0028g01450	Chr12	2117108	2118370	linalool/total monoterpene	g-type lectin s-receptor-like serine threonine-protein kinase sd2-5-like
VIT_212s0028g01460	Chr12	2121573	2124370	linalool/total monoterpene	g-type lectin s-receptor-like serine threonine-protein kinase sd2-5-like
VIT_212s0028g01490	Chr12	2157222	2157608	linalool/total monoterpene	g-type lectin s-receptor-like serine threonine-protein kinase sd2-5-like
VIT_212s0028g01510	Chr12	2167307	2167722	linalool/total monoterpene	nadp-dependent glyceraldehyde-3-phosphate dehydrogenase
VIT_212s0028g01515	Chr12	2168330	2170336	linalool/total monoterpene	quinolinate phoshoribosyltransferase
VIT_212s0028g01520	Chr12	2172268	2184432	linalool/total monoterpene	g-type lectin s-receptor-like serine threonine-protein kinase sd2-5-like
VIT_212s0028g01530	Chr12	2196401	2198929	linalool/total monoterpene	g-type lectin s-receptor-like serine threonine-protein kinase sd2-5-like
VIT_212s0028g01535	Chr12	2243479	2246019	linalool/total monoterpene	g-type lectin s-receptor-like serine threonine-protein kinase sd2-5-like
VIT_212s0028g01540	Chr12	2250005	2250345	linalool/total monoterpene	pinus taeda anonymous locus cl1452contig1_03 genomic sequence
VIT_212s0028g01550	Chr12	2258645	2264658	linalool/total monoterpene	peroxisomal membrane 22 kda family protein
VIT_212s0028g01560	Chr12	2265634	2267084	linalool/total monoterpene	ring u-box domain-containing protein
VIT_212s0028g01570	Chr12	2274355	2276078	linalool/total monoterpene	ring u-box domain-containing protein
VIT_212s0028g01580	Chr12	2278915	2280538	linalool/total monoterpene	ring u-box domain-containing protein
VIT_212s0028g01600	Chr12	2302924	2309179	linalool/total monoterpene	atp-dependent zinc metalloprotease ftsh chloroplastic-like
VIT_212s0028g01620	Chr12	2309877	2311877	linalool/total monoterpene	pentatricopeptide repeat-containing protein
VIT_212s0028g01630	Chr12	2314684	2318033	linalool/total monoterpene	serine-threonine protein plant-
VIT_212s0028g01640	Chr12	2319670	2321872	linalool/total monoterpene	g-type lectin s-receptor-like serine threonine-protein kinase sd2-5-like
VIT_212s0028g01650	Chr12	2325209	2327877	linalool/total monoterpene	serine-threonine protein plant-
VIT_212s0028g01670	Chr12	2329757	2333598	linalool/total monoterpene	probable -trehalose-phosphate synthase
VIT_212s0028g01740	Chr12	2373356	2379495	linalool/total monoterpene	chaperone protein dnaj
VIT_212s0028g01750	Chr12	2385466	2388329	linalool/total monoterpene	cell wall-associated hydrolase
VIT_212s0028g01770	Chr12	2402139	2404091	linalool/total monoterpene	reticuline oxidase-like
VIT_212s0028g01780	Chr12	2410313	2411934	linalool/total monoterpene	reticuline oxidase-like
VIT_212s0028g01790	Chr12	2413514	2415524	linalool/total monoterpene	reticuline oxidase-like
VIT_212s0028g01800	Chr12	2416212	2421035	linalool/total monoterpene	60s ribosomal protein l11
VIT_212s0028g01810	Chr12	2438561	2448482	linalool/total monoterpene	shaggy-related protein kinase iota
VIT_212s0028g01820	Chr12	2452657	2458817	linalool/total monoterpene	aspartate aminotransferase
VIT_212s0028g01830	Chr12	2459848	2461510	linalool/total monoterpene	lignin biosynthetic peroxidase
VIT_212s0028g01840	Chr12	2468081	2469873	linalool/total monoterpene	lignin biosynthetic peroxidase
VIT_212s0028g01845	Chr12	2498360	2499154	linalool/total monoterpene	lrr receptor-like serine threonine-protein kinase gso1-like
VIT_212s0028g01850	Chr12	2502146	2506404	linalool/total monoterpene	probable lrr receptor-like serine threonine-protein kinase at3g47570-like
VIT_212s0028g01860	Chr12	2513859	2525353	linalool/total monoterpene	probable lrr receptor-like serine threonine-protein kinase at3g47570-like
VIT_212s0028g01870	Chr12	2525808	2529932	linalool/total monoterpene	probable lrr receptor-like serine threonine-protein kinase at3g47570-like
VIT_212s0028g01880	Chr12	2540839	2542441	linalool/total monoterpene	8-hydroxyquercetin 8-o-methyltransferase
VIT_212s0028g01890	Chr12	2546279	2547072	linalool/total monoterpene	serine threonine-protein kinase
VIT_212s0028g01900	Chr12	2551813	2552143	linalool/total monoterpene	uncharacterized protein
VIT_212s0028g01910	Chr12	2552194	2552863	linalool/total monoterpene	eukaryotic translation initiation factor 3 subunit k
VIT_212s0028g01920	Chr12	2562362	2567643	linalool/total monoterpene	probable lrr receptor-like serine threonine-protein kinase at3g47570-like
VIT_212s0028g01930	Chr12	2567644	2568742	linalool/total monoterpene	lrr receptor-like serine threonine-protein kinase gso2-like
VIT_212s0028g01940	Chr12	2573979	2575626	linalool/total monoterpene	8-hydroxyquercetin 8-o-methyltransferase
VIT_212s0028g01950	Chr12	2595055	2599683	linalool/total monoterpene	probable lrr receptor-like serine threonine-protein kinase at3g47570-like
VIT_212s0028g01960	Chr12	2614557	2619559	linalool/total monoterpene	probable lrr receptor-like serine threonine-protein kinase at3g47570-like
VIT_212s0028g01970	Chr12	2619707	2629882	linalool/total monoterpene	serine threonine-protein kinase
VIT_212s0028g01980	Chr12	2632692	2645786	linalool/total monoterpene	50s ribosomal protein l1-like
VIT_212s0028g01990	Chr12	2646760	2655067	linalool/total monoterpene	uncharacterized protein
VIT_212s0028g02000	Chr12	2657686	2664691	linalool/total monoterpene	feruloyl esterase a
VIT_212s0028g02010	Chr12	2672617	2674642	linalool/total monoterpene	duf231 domain containing family protein
VIT_212s0028g02020	Chr12	2679008	2693187	linalool/total monoterpene	transcriptional coactivator-like protein
VIT_212s0028g02070	Chr12	2762761	2768771	linalool/total monoterpene	uncharacterized protein
VIT_212s0028g02080	Chr12	2776278	2781320	linalool/total monoterpene	myb family transcription factor apl
VIT_212s0028g02100	Chr12	2794491	2804420	linalool/total monoterpene	ribosomal protein s5 family protein
VIT_212s0028g02130	Chr12	2837360	2890540	linalool/total monoterpene	kinase family protein
VIT_212s0028g02140	Chr12	2886961	2889387	linalool/total monoterpene	f-box protein ore9
VIT_212s0028g02160	Chr12	2928999	2933028	linalool/total monoterpene	protein
VIT_212s0028g02170	Chr12	2958849	2965549	linalool/total monoterpene	atp synthase protein i
VIT_212s0028g02180	Chr12	2964835	2973135	linalool/total monoterpene	phosphoenolpyruvate carboxylase
VIT_212s0028g02190	Chr12	2981994	2983609	linalool/total monoterpene	protein
VIT_212s0028g02200	Chr12	2990225	2994818	linalool/total monoterpene	pseudouridine-5 -monophosphatase-like
VIT_212s0028g02210	Chr12	2997219	3002157	linalool/total monoterpene	pseudouridine-5 -monophosphatase-like
VIT_212s0028g02220	Chr12	3005826	3011332	linalool/total monoterpene	ubiquitin-conjugating enzyme e2
VIT_212s0028g02240	Chr12	3018477	3023068	linalool/total monoterpene	tpr repeat-containing thioredoxin ttl1-like
VIT_212s0028g02250	Chr12	3036593	3038141	linalool/total monoterpene	low quality protein: kdel-tailed cysteine endopeptidase cep1
VIT_212s0028g02260	Chr12	3040920	3051704	linalool/total monoterpene	low quality protein: kdel-tailed cysteine endopeptidase cep1
VIT_212s0028g02280	Chr12	3054480	3058942	linalool/total monoterpene	calcium-dependent protein kinase 30-like
VIT_212s0028g02290	Chr12	3061019	3062123	linalool/total monoterpene	kdel-tailed cysteine endopeptidase cep1
VIT_212s0028g02300	Chr12	3067379	3068489	linalool/total monoterpene	kdel-tailed cysteine endopeptidase cep1
VIT_212s0028g02320	Chr12	3072679	3074174	linalool/total monoterpene	pentatricopeptide repeat-containing protein mitochondrial-like
VIT_212s0028g02340	Chr12	3080736	3085000	linalool/total monoterpene	ketol-acid reductoisomerase
VIT_212s0028g02350	Chr12	3099753	3102499	linalool/total monoterpene	transcription factor bhlh30-like
VIT_212s0028g02360	Chr12	3103958	3105784	linalool/total monoterpene	white-brown-complex abc transporter family
VIT_212s0028g02370	Chr12	3106977	3110813	linalool/total monoterpene	cmv 1a interacting protein 1
VIT_212s0028g02380	Chr12	3113638	3120547	linalool/total monoterpene	adaptin ear-binding coat-associated
VIT_212s0028g02390	Chr12	3124123	3130981	linalool/total monoterpene	uncharacterized protein
VIT_212s0028g02400	Chr12	3128695	3132201	linalool/total monoterpene	uncharacterized protein loc100250486
VIT_212s0028g02410	Chr12	3143749	3144766	linalool/total monoterpene	1-aminocyclopropane-1-carboxylate oxidase homolog 1
VIT_212s0028g02420	Chr12	3145628	3152432	linalool/total monoterpene	1-aminocyclopropane-1-carboxylate oxidase homolog 1
VIT_212s0028g02440	Chr12	3172334	3175185	linalool/total monoterpene	protein trichome birefringence-like 39
VIT_212s0028g02450	Chr12	3187964	3189752	linalool/total monoterpene	cytochrome oxidase subunit 1
VIT_212s0028g02470	Chr12	3191916	3194884	linalool/total monoterpene	phospholipase a1-iigamma-like
VIT_212s0028g02480	Chr12	3197607	3199674	linalool/total monoterpene	gdsl esterase lipase
VIT_212s0028g02500	Chr12	3207673	3217240	linalool/total monoterpene	uncharacterized protein hi_0077-like
VIT_212s0028g02510	Chr12	3217715	3224950	linalool/total monoterpene	global transcription factor group e4
VIT_212s0028g02520	Chr12	3280220	3283546	linalool/total monoterpene	transcription factor pcf5
VIT_212s0028g02530	Chr12	3292336	3293351	linalool/total monoterpene	e3 ubiquitin-protein ligase atl41-like
VIT_212s0028g02540	Chr12	3295149	3297237	linalool/total monoterpene	glucan endo-1 3-beta-glucosidase
VIT_212s0028g02550	Chr12	3301516	3310141	linalool/total monoterpene	calcium ion binding
VIT_212s0028g02560	Chr12	3325921	3339707	linalool/total monoterpene	calcium ion binding
VIT_212s0028g02570	Chr12	3341858	3345854	linalool/total monoterpene	calcium ion binding
VIT_212s0028g02580	Chr12	3349864	3358164	linalool/total monoterpene	uncharacterized protein
VIT_212s0028g02590	Chr12	3365426	3367742	linalool/total monoterpene	basic leucine zipper 61 transcription factor
VIT_212s0028g02600	Chr12	3371890	3373415	linalool/total monoterpene	cysteine proteinase
VIT_212s0028g02610	Chr12	3375194	3379427	linalool/total monoterpene	at1g06270-like partial
VIT_212s0028g02620	Chr12	3379784	3383265	linalool/total monoterpene	protein
VIT_212s0028g02623	Chr12	3392281	3393991	linalool/total monoterpene	protein
VIT_212s0028g02626	Chr12	3401203	3403129	linalool/total monoterpene	f-box fbd lrr-repeat protein
VIT_212s0028g02630	Chr12	3410779	3413627	linalool/total monoterpene	rop-family small gtpase
VIT_212s0028g02640	Chr12	3418162	3442566	linalool/total monoterpene	elongation factor-like protein
VIT_212s0028g02650	Chr12	3444621	3447746	linalool/total monoterpene	gtp-binding protein ras-like protein
VIT_212s0028g02660	Chr12	3447976	3455613	linalool/total monoterpene	acyl- oxidase acx3
VIT_214s0006g01880	Chr14	18484214	18502011	α-terpineol	atp-dependent clp protease proteolytic subunit 3
VIT_214s0006g01890	Chr14	18501735	18509200	α-terpineol	protein
VIT_214s0006g01910	Chr14	18569767	18570523	α-terpineol	uncharacterized protein
VIT_214s0006g01925	Chr14	18615480	18616465	α-terpineol	uncharacterized protein
VIT_214s0006g01930	Chr14	18627758	18628500	α-terpineol	uncharacterized protein
VIT_214s0006g01960	Chr14	18769797	18770281	α-terpineol	uncharacterized protein
VIT_214s0006g01970	Chr14	18806314	18811379	α-terpineol	protein
VIT_214s0006g01975	Chr14	18826264	18828845	α-terpineol	uncharacterized protein loc100256951
VIT_214s0006g01980	Chr14	18863090	18874321	α-terpineol	protein
VIT_214s0006g01990	Chr14	18872109	18873925	α-terpineol	eukaryotic translation initiation factor 5-like
VIT_214s0006g02010	Chr14	18900677	18905603	α-terpineol	camp-regulated phosphoprotein 19-related protein
VIT_214s0006g02020	Chr14	18905877	18918971	α-terpineol	nadh-ubiquinone oxidoreductase subunit
VIT_214s0006g02030	Chr14	18926529	18934070	α-terpineol	leucine-rich repeat transmembrane protein kinase
VIT_214s0006g02040	Chr14	18938161	18940512	α-terpineol	elmo domain-containing protein a
VIT_214s0006g02080	Chr14	18998373	19017089	α-terpineol	methyltransferase-like protein 10-like
VIT_214s0006g02086	Chr14	19082921	19131101	α-terpineol	protein kinase superfamily protein
VIT_214s0006g02090	Chr14	19108490	19110627	α-terpineol	protein
VIT_214s0006g02100	Chr14	19129347	19130992	α-terpineol	serine-threonine protein
VIT_214s0006g02110	Chr14	19159432	19160727	α-terpineol	protein
VIT_214s0006g02120	Chr14	19211208	19212047	α-terpineol	suppressor of
VIT_214s0006g02140	Chr14	19246798	19248528	α-terpineol	udp-glucoronosyl udp-glucosyl transferase family protein
VIT_214s0006g02145	Chr14	19302581	19304563	α-terpineol	udp-glucoronosyl udp-glucosyl transferase family protein
VIT_214s0006g02160	Chr14	19368167	19376277	α-terpineol	probable s-adenosylmethionine-dependent methyltransferase at5g37990
VIT_214s0006g02170	Chr14	19428920	19433646	α-terpineol	probable s-adenosylmethionine-dependent methyltransferase at5g37990
VIT_214s0006g02190	Chr14	19449854	19458430	α-terpineol	dna ligase
VIT_214s0006g02210	Chr14	19488977	19528349	α-terpineol	dna ligase
VIT_214s0006g02220	Chr14	19549432	19555566	α-terpineol	histone chaperone asf1b
VIT_214s0006g02225	Chr14	19564027	19564687	α-terpineol	protein
VIT_214s0006g02230	Chr14	19574041	19589993	α-terpineol	protein
VIT_214s0006g02240	Chr14	19590373	19594967	α-terpineol	2-hydroxyacyl- lyase
VIT_214s0006g02260	Chr14	19602149	19605427	α-terpineol	mate efflux family protein dtx1-like
VIT_214s0006g02270	Chr14	19613189	19614222	α-terpineol	mate efflux family protein dtx1-like
VIT_214s0006g02280	Chr14	19628615	19653037	α-terpineol	cyclin-dependent kinase d-1-like
VIT_214s0006g02290	Chr14	19671450	19672638	α-terpineol	ap2 erf domain-containing transcription factor
VIT_214s0006g02300	Chr14	19702711	19703119	α-terpineol	rna polymerase beta chain
VIT_214s0006g02320	Chr14	19804139	19805093	α-terpineol	nuclear transcription factor y subunit c-4
VIT_214s0006g02330	Chr14	19813226	19814156	α-terpineol	germin-like protein 2-1-like
VIT_214s0006g02370	Chr14	19883989	19884883	α-terpineol	germin-like protein 2-1-like
VIT_214s0006g02360	Chr14	19860497	19861526	α-terpineol	germin-like protein 2-1-like
VIT_214s0006g02380	Chr14	19911597	19912381	α-terpineol	germin-like protein 2-1-like
VIT_214s0006g02390	Chr14	19931986	19932779	α-terpineol	germin-like protein 2-1-like
VIT_214s0006g02395	Chr14	19942715	19943143	α-terpineol	germin-like protein 2-1-like
VIT_214s0006g02410	Chr14	19956609	19957151	α-terpineol	germin-like protein 2-1-like
VIT_214s0006g02420	Chr14	19962832	19963625	α-terpineol	germin-like protein 2-1-like
VIT_214s0006g02430	Chr14	19971615	19972404	α-terpineol	germin-like protein 2-1-like
VIT_214s0006g02435	Chr14	19985916	19986670	α-terpineol	germin-like protein 2-1-like
VIT_214s0006g02440	Chr14	19996434	19997224	α-terpineol	germin-like protein 2-1-like
VIT_214s0006g02450	Chr14	20027753	20029433	α-terpineol	zinc finger ccch domain-containing protein 15
VIT_214s0006g02470	Chr14	20081132	20081976	α-terpineol	60s ribosomal protein l26
VIT_214s0006g02480	Chr14	20089679	20100060	α-terpineol	lipid phosphate phosphatase 3
VIT_214s0006g02490	Chr14	20100734	20104355	α-terpineol	atp binding
VIT_214s0006g02495	Chr14	20145443	20146033	α-terpineol	pectinesterase inhibitor
VIT_214s0006g02510	Chr14	20173139	20176572	α-terpineol	protein plastid movement impaired 2-like
VIT_214s0006g02520	Chr14	20192384	20219309	α-terpineol	protein
VIT_214s0006g02530	Chr14	20241586	20246403	α-terpineol	probable non-specific lipid-transfer protein akcs9-like
VIT_214s0006g02540	Chr14	20267119	20267379	α-terpineol	small rna degrading nuclease 5-like
VIT_214s0006g02550	Chr14	20274229	20274784	α-terpineol	probable non-specific lipid-transfer protein akcs9-like
VIT_214s0006g02555	Chr14	20323725	20324438	α-terpineol	probable non-specific lipid-transfer protein akcs9-like
VIT_214s0006g02560	Chr14	20346725	20347075	α-terpineol	small rna degrading nuclease 5-like
VIT_214s0006g02590	Chr14	20413601	20415562	α-terpineol	glutamine amidotransferase-like protein rp404-like
VIT_214s0006g02595	Chr14	20420002	20421070	α-terpineol	protein
VIT_214s0006g02600	Chr14	20426800	20434319	α-terpineol	ser thr protein kinase
VIT_214s0006g02610	Chr14	20463819	20466001	α-terpineol	peptide methionine sulfoxide reductase
VIT_214s0006g02620	Chr14	20500425	20519220	α-terpineol	protein
VIT_214s0006g02630	Chr14	20520308	20527104	α-terpineol	kinase r-like protein
VIT_214s0006g02635	Chr14	20547938	20550043	α-terpineol	glycosyl hydrolase family 10 protein
VIT_214s0006g02640	Chr14	20572116	20572827	α-terpineol	probable receptor-like protein kinase at1g67000-like
VIT_214s0006g02646	Chr14	20615162	20617514	α-terpineol	ser thr protein kinase
VIT_214s0006g02650	Chr14	20621952	20622975	α-terpineol	protein
VIT_214s0006g02660	Chr14	20629050	20632181	α-terpineol	probable receptor-like protein kinase at1g67000-like
VIT_214s0006g02670	Chr14	20648954	20668845	α-terpineol	chloroplastic group iia intron splicing facilitator chloroplastic-like
VIT_214s0006g02690	Chr14	20670483	20678090	α-terpineol	delta-7-sterol-c5
VIT_214s0006g02700	Chr14	20721190	20722787	α-terpineol	protein
VIT_214s0006g02720	Chr14	20731603	20740117	α-terpineol	plastidic glucose transporter 4
VIT_214s0006g02730	Chr14	20758254	20758931	α-terpineol	zinc finger protein
VIT_214s0006g02750	Chr14	20785447	20791590	α-terpineol	chloroplastic group iib intron splicing facilitator crs2-b
VIT_214s0006g02764	Chr14	20833085	20834280	α-terpineol	uncharacterized protein loc100852612
VIT_214s0006g02770	Chr14	20855448	20856201	α-terpineol	nitrate transporter nrt1-2
VIT_214s0006g02785	Chr14	20890035	20891150	α-terpineol	cysteine-rich receptor-like protein kinase 29-like
VIT_214s0006g02800	Chr14	20978028	20988846	α-terpineol	uncharacterized protein
VIT_214s0006g02810	Chr14	20988903	20997608	α-terpineol	uncharacterized protein
VIT_214s0006g02820	Chr14	21000320	21005382	α-terpineol	mannose-6-phosphate isomerase
VIT_214s0006g02830	Chr14	21005805	21009216	α-terpineol	protein
VIT_214s0006g02840	Chr14	21011059	21020554	α-terpineol	esterase lipase domain-containing protein
VIT_214s0006g02850	Chr14	21028507	21031119	α-terpineol	dna binding
VIT_214s0006g02860	Chr14	21048686	21061839	α-terpineol	uncharacterized protein
VIT_214s0006g02870	Chr14	21062198	21063963	α-terpineol	udp-n-acetylenolpyruvoylglucosamine reductase
VIT_214s0006g02880	Chr14	21063839	21068336	α-terpineol	abscisic acid -deficient 4 protein
VIT_214s0006g02890	Chr14	21078962	21103742	α-terpineol	plant synaptotagmin
VIT_214s0006g02900	Chr14	21103773	21114170	α-terpineol	monoglyceride lipase
VIT_214s0006g02915	Chr14	21150321	21151313	α-terpineol	lipid-transfer protein dir1-like
VIT_214s0006g02920	Chr14	21157728	21159060	α-terpineol	low quality protein: uncharacterized protein chloroplastic-like
VIT_214s0006g02930	Chr14	21159061	21159624	α-terpineol	low quality protein: uncharacterized protein chloroplastic-like
VIT_214s0006g02950	Chr14	21210901	21212600	α-terpineol	lob domain-containing protein 41
VIT_214s0006g02960	Chr14	21228159	21236735	α-terpineol	kh domain-containing protein at4g18375-like
VIT_214s0006g02970	Chr14	21269249	21272044	α-terpineol	cytokinin hydroxylase-like
VIT_214s0006g02975	Chr14	21278816	21279672	α-terpineol	ribosomal protein s4
VIT_214s0006g02990	Chr14	21304392	21306299	α-terpineol	3-ketoacyl- synthase 6
VIT_214s0006g03000	Chr14	21321374	21338410	α-terpineol	alpha- -glucosyltransferase
VIT_214s0006g03030	Chr14	21419495	21419856	α-terpineol	glyceraldehyde-3-phosphate dehydrogenase
VIT_214s0006g03035	Chr14	21428508	21428756	α-terpineol	predicted protein [Populus trichocarpa]
VIT_214s0006g03040	Chr14	21433203	21444808	α-terpineol	uv excision repair protein
VIT_214s0006g03050	Chr14	21468072	21468747	α-terpineol	regulator of vps4 activity in the mvb pathway protein
VIT_214s0006g03060	Chr14	21475365	21476928	α-terpineol	plastid-specific 30s ribosomal protein chloroplast
VIT_214s0006g03070	Chr14	21477917	21501743	α-terpineol	nadph-dependent diflavin oxidoreductase 1-like isoform 2
VIT_214s0006g03090	Chr14	21558910	21560892	α-terpineol	cellulose synthase
VIT_214s0006g03110	Chr14	21611382	21612188	α-terpineol	acyl- -binding
VIT_214s0006g03120	Chr14	21612866	21742251	α-terpineol	heat repeat-containing protein
VIT_214s0006g03180	Chr14	21742614	21743660	α-terpineol	probable carboxylesterase 17-like
VIT_214s0006g03190	Chr14	21746749	21749225	α-terpineol	plac8 family protein
VIT_214s0006g03200	Chr14	21772203	21780927	α-terpineol	t-complex protein 1 subunit zeta
VIT_214s0006g03230	Chr14	21818833	21824048	α-terpineol	14-3-3 protein
VIT_214s0006g03240	Chr14	21825548	21835934	α-terpineol	regulator of chromosome condensation domain-containing protein
VIT_214s0006g03250	Chr14	21835301	21836893	α-terpineol	awpm-19-like family protein
VIT_214s0006g03260	Chr14	21837585	21841589	α-terpineol	rhomboid-related intramembrane serine protease-like protein
VIT_214s0006g03270	Chr14	21859980	21865827	α-terpineol	histone acetyltransferase
VIT_214s0006g03280	Chr14	21883994	21900748	α-terpineol	nuclear matrix constituent protein 1-like
VIT_214s0006g03290	Chr14	21912604	21913606	α-terpineol	hexose transporter
VIT_214s0083g00010	Chr14	21914968	21915624	α-terpineol	hexose transporter
VIT_214s0083g00020	Chr14	21924594	21926526	α-terpineol	hexose transporter
VIT_214s0083g00030	Chr14	21931921	21935710	α-terpineol	hexose transporter
VIT_214s0083g00040	Chr14	21939699	21942133	α-terpineol	hexose transporter
VIT_214s0083g00050	Chr14	21944987	21949017	α-terpineol	zinc-finger domain of monoamine-oxidase a repressor r1 protein
VIT_214s0083g00060	Chr14	21950812	21953515	α-terpineol	zinc-finger domain of monoamine-oxidase a repressor r1 protein
VIT_214s0083g00070	Chr14	21953881	21962839	α-terpineol	protein acclimation of photosynthesis to environment
VIT_214s0083g00110	Chr14	22022515	22024515	α-terpineol	allene oxide cyclase
VIT_214s0083g00120	Chr14	22042532	22044299	α-terpineol	leaf dorsal-ventral developmental protein
VIT_214s0083g00130	Chr14	22050931	22051785	α-terpineol	ap2 domain-containing transcription factor
VIT_214s0083g00160	Chr14	22166823	22172992	α-terpineol	proteasome maturation factor ump1 family protein
VIT_214s0083g00170	Chr14	22173834	22185128	α-terpineol	translation initiation factor eif-2b subunit delta-like
VIT_214s0083g00180	Chr14	22199764	22206369	α-terpineol	cytochrome b-561
VIT_214s0083g00200	Chr14	22230986	22243334	α-terpineol	zinc-finger domain of monoamine-oxidase a repressor r1 protein
VIT_214s0083g00220	Chr14	22254781	22267557	α-terpineol	proline-rich domain-containing protein
VIT_214s0083g00230	Chr14	22267869	22270558	α-terpineol	gamete-expressed 3
VIT_214s0083g00240	Chr14	22275264	22277312	α-terpineol	gamete-expressed 3
VIT_214s0083g00300	Chr14	22340966	22350303	α-terpineol	uncharacterized protein
VIT_214s0083g00320	Chr14	22367753	22371105	α-terpineol	bifunctional dihydroflavonol 4-reductase flavanone 4-reductase-like
VIT_214s0083g00330	Chr14	22377512	22390471	α-terpineol	atp binding
VIT_214s0083g00340	Chr14	22391373	22393505	α-terpineol	beta-glucan-binding protein
VIT_214s0083g00350	Chr14	22397197	22398269	α-terpineol	beta-glucan-binding protein
VIT_214s0083g00360	Chr14	22404760	22412478	α-terpineol	protein
VIT_214s0083g00390	Chr14	22431591	22456772	α-terpineol	vacuolar cation proton exchanger 2-like
VIT_214s0083g00400	Chr14	22464891	22468809	α-terpineol	protein trichome birefringence-like 19
VIT_214s0083g00420	Chr14	22498682	22502947	α-terpineol	uncharacterized methyltransferase chloroplastic
VIT_214s0083g00430	Chr14	22507642	22508026	α-terpineol	proteasome subunit alpha type
VIT_214s0083g00440	Chr14	22511429	22526922	α-terpineol	ubiquitin-protein ligase zinc ion binding protein
VIT_214s0083g00460	Chr14	22546969	22550307	α-terpineol	tryptophan synthase beta chain
VIT_214s0083g00470	Chr14	22556235	22557761	α-terpineol	protein
VIT_214s0083g00480	Chr14	22557762	22560665	α-terpineol	-bisphosphoglycerate-independent phosphoglycerate mutase 1-like
VIT_214s0083g00490	Chr14	22560666	22560982	α-terpineol	protein
VIT_214s0083g00510	Chr14	22562747	22563358	α-terpineol	protein
VIT_214s0083g00520	Chr14	22568639	22571298	α-terpineol	proline dehydrogenase
VIT_214s0083g00530	Chr14	22580747	22585288	α-terpineol	atp-dependent zinc metalloprotease -like
VIT_214s0083g00540	Chr14	22586116	22599005	α-terpineol	plant adhesion molecule 1
VIT_214s0083g00550	Chr14	22600241	22604340	α-terpineol	pentatricopeptide repeat-containing protein
VIT_214s0083g00580	Chr14	22620668	22624157	α-terpineol	s-adenosylmethionine decarboxylase
VIT_214s0083g00590	Chr14	22624785	22637111	α-terpineol	ribosomal rna-processing protein
VIT_214s0083g00600	Chr14	22639538	22640532	α-terpineol	protein
VIT_214s0083g00610	Chr14	22649341	22651396	α-terpineol	pentatricopeptide repeat-containing protein
VIT_214s0083g00620	Chr14	22671640	22676019	α-terpineol	nsp-interacting kinase 1
VIT_214s0083g00630	Chr14	22677567	22688819	α-terpineol	f-box fbd lrr-repeat protein
VIT_214s0083g00640	Chr14	22695967	22698956	α-terpineol	constans 1
VIT_214s0083g00660	Chr14	22712276	22717744	α-terpineol	ty3-gypsy retrotransposon protein
VIT_214s0083g00690	Chr14	22797134	22802442	α-terpineol	glycosyltransferase
VIT_214s0083g00700	Chr14	22839619	22840360	α-terpineol	ocs element-binding
VIT_214s0083g00710	Chr14	22855118	22856402	α-terpineol	ring u-box domain-containing protein
VIT_214s0083g00720	Chr14	22862598	22865888	α-terpineol	pentatricopeptide repeat-containing protein
VIT_214s0083g00730	Chr14	22862423	22871528	α-terpineol	wpp domain-interacting tail-anchored protein 1-like
VIT_214s0083g00740	Chr14	22886274	22892689	α-terpineol	amino acid transporter
VIT_214s0083g00750	Chr14	22893111	22952397	α-terpineol	protein furry homolog-like
VIT_214s0083g00770	Chr14	22957793	22959568	α-terpineol	phytoene dehydrogenase-like protein
VIT_214s0083g00780	Chr14	22960307	22977308	α-terpineol	fha domain protein
VIT_214s0083g00790	Chr14	22977519	22994692	α-terpineol	t7 bacteriophage-type single subunit rna polymerase
VIT_214s0083g00800	Chr14	23001045	23005055	α-terpineol	protein
VIT_214s0083g00810	Chr14	23017451	23019753	α-terpineol	f-box kelch-repeat protein
VIT_214s0083g00820	Chr14	23022233	23026183	α-terpineol	gdsl-motif lipase 7
VIT_214s0083g00830	Chr14	23043321	23046274	α-terpineol	gdsl esterase lipase 7-like
VIT_214s0083g00840	Chr14	23047677	23050336	α-terpineol	gdsl esterase lipase 7-like
VIT_214s0083g00850	Chr14	23056787	23058635	α-terpineol	gdsl esterase lipase
VIT_214s0083g00870	Chr14	23073541	23087807	α-terpineol	probable leucine-rich repeat receptor-like serine threonine-protein kinase at5g15730-like
VIT_214s0083g00880	Chr14	23082079	23088953	α-terpineol	phosphatidylinositol 4-kinase type 2-beta
VIT_214s0083g00890	Chr14	23094965	23095719	α-terpineol	poly -binding protein
VIT_214s0083g00900	Chr14	23095736	23096308	α-terpineol	bifunctional aspartate aminotransferase and glutamate aspartate-prephenate aminotransferase-like
VIT_214s0083g00910	Chr14	23106448	23116159	α-terpineol	protein
VIT_214s0083g00930	Chr14	23123843	23136349	α-terpineol	transcription factor
VIT_214s0083g00940	Chr14	23136979	23140737	α-terpineol	duf246 domain-containing protein at1g04910-like
VIT_214s0083g00950	Chr14	23153737	23160548	α-terpineol	u3 small nucleolar ribonucleoprotein protein imp3-like
VIT_214s0083g00960	Chr14	23162393	23194364	α-terpineol	e3 ubiquitin-protein ligase ubr4
VIT_214s0083g00970	Chr14	23215388	23219760	α-terpineol	60s ribosomal protein l7a
VIT_214s0083g00972	Chr14	23221847	23224048	α-terpineol	protein
VIT_214s0083g00990	Chr14	23257264	23277664	α-terpineol	uncharacterized protein
VIT_214s0083g01000	Chr14	23285876	23293293	α-terpineol	ring u-box domain-containing protein
VIT_214s0083g01010	Chr14	23294754	23298961	α-terpineol	dsba oxidoreductase family protein
VIT_214s0083g01020	Chr14	23305568	23320675	α-terpineol	rcc1 and btb domain-containing protein
VIT_214s0083g01030	Chr14	23319965	23341298	α-terpineol	ful-like protein
VIT_214s0083g01050	Chr14	23363172	23379670	α-terpineol	mads-box protein
VIT_214s0083g01060	Chr14	23384136	23385107	α-terpineol	protein
VIT_214s0083g01082	Chr14	23412558	23414116	α-terpineol	gras family transcription factor
VIT_214s0083g01090	Chr14	23416148	23425423	α-terpineol	probable n -dimethylguanosine trna methyltransferase 1-like
VIT_214s0083g01100	Chr14	23425696	23428934	α-terpineol	alpha- -glucan-protein synthase
VIT_214s0083g01110	Chr14	23435304	23438610	α-terpineol	6-deoxocastasterone oxidase
VIT_214s0083g01120	Chr14	23456752	23469960	α-terpineol	pi-plc x domain-containing protein at5g67130-like
VIT_214s0083g01130	Chr14	23470391	23473955	α-terpineol	pi-plc x domain-containing protein at5g67130-like
VIT_214s0083g01140	Chr14	23478095	23480506	α-terpineol	b12d protein
VIT_214s0083g01150	Chr14	23524839	23527545	α-terpineol	cobra-like protein
VIT_214s0083g01160	Chr14	23527263	23532911	α-terpineol	protein cobra
VIT_214s0083g01170	Chr14	23552627	23569924	α-terpineol	mitochondrial carrier protein
VIT_214s0083g01180	Chr14	23573219	23576042	α-terpineol	uncharacterized protein
VIT_214s0083g01195	Chr14	23594041	23597086	α-terpineol	feronia receptor-like kinase
VIT_214s0083g01210	Chr14	23631468	23634185	α-terpineol	receptor-like protein kinase feronia-like
VIT_214s0083g01220	Chr14	23647419	23650590	α-terpineol	receptor-like protein kinase feronia-like
VIT_214s0083g01225	Chr14	23656647	23658815	α-terpineol	receptor-like protein kinase feronia-like
VIT_214s0083g01230	Chr14	23687371	23687925	α-terpineol	heat shock protein 90
VIT_214s0068g00010	Chr14	23691441	23695102	α-terpineol	feronia receptor-like kinase
VIT_214s0068g00030	Chr14	23710282	23713253	α-terpineol	receptor-like protein kinase feronia-like
VIT_214s0068g00060	Chr14	23761143	23763198	α-terpineol	hypothetical protein VITISV_005376 [Vitis vinifera]
VIT_214s0068g00070	Chr14	23763800	23765712	α-terpineol	receptor-like protein kinase feronia-like
VIT_214s0068g00090	Chr14	23793376	23796203	α-terpineol	receptor-like protein kinase feronia-like
VIT_214s0068g00100	Chr14	23804737	23805618	α-terpineol	feronia receptor-like kinase
VIT_214s0068g00110	Chr14	23806944	23824202	α-terpineol	feronia receptor-like kinase
VIT_214s0068g00130	Chr14	23824529	23825866	α-terpineol	feronia receptor-like kinase
VIT_214s0068g00210	Chr14	23920911	23938861	α-terpineol	abc transporter family protein
VIT_214s0068g00220	Chr14	23938673	23945166	α-terpineol	proteasome component domain protein
VIT_214s0068g00230	Chr14	23946530	23949858	α-terpineol	nitrilase-associated protein
VIT_214s0068g00240	Chr14	23956335	23965164	α-terpineol	protein rik-like
VIT_214s0068g00250	Chr14	23966793	23970518	α-terpineol	exocyst complex component 7
VIT_214s0068g00260	Chr14	23971953	23975801	α-terpineol	serine carboxypeptidase-like 25
VIT_214s0068g00270	Chr14	23981495	23982538	α-terpineol	hydroxyproline-rich protein
VIT_214s0068g00280	Chr14	23983514	23985061	α-terpineol	chlororespiratory reduction 7
VIT_214s0068g00300	Chr14	23991722	24001181	α-terpineol	ninja-family protein afp3
VIT_214s0068g00290	Chr14	23993049	23996736	α-terpineol	lrr receptor-like serine threonine-protein kinase rpk2-like
VIT_214s0068g00310	Chr14	24002922	24018786	α-terpineol	ras-gtpase-activating protein-binding
VIT_214s0068g00340	Chr14	24058224	24081111	α-terpineol	protein
VIT_214s0068g00360	Chr14	24075902	24080124	α-terpineol	uncharacterized protein
VIT_214s0068g00380	Chr14	24088050	24094440	α-terpineol	protein
VIT_214s0068g00390	Chr14	24101228	24107736	α-terpineol	alpha beta fold family protein
VIT_214s0068g00400	Chr14	24127197	24145909	α-terpineol	2-hydroxy-6-oxo-6-phenylhexa- -dienoate hydrolase
VIT_214s0068g00410	Chr14	24150245	24158520	α-terpineol	ribosome biogenesis protein wdr12 homolog
VIT_214s0068g00420	Chr14	24159641	24204765	α-terpineol	alpha-amylase isozyme 3d
VIT_214s0068g00440	Chr14	24219945	24222270	α-terpineol	udp-glycosyltransferase 83a1
VIT_214s0068g00450	Chr14	24222505	24224895	α-terpineol	udp-glycosyltransferase 83a1
VIT_214s0068g00460	Chr14	24225614	24228246	α-terpineol	udp-glycosyltransferase 83a1
VIT_214s0068g00470	Chr14	24232271	24232869	α-terpineol	udp-glycosyltransferase 83a1
VIT_214s0068g00480	Chr14	24235845	24236264	α-terpineol	udp-glycosyltransferase 83a1
VIT_214s0068g00490	Chr14	24236265	24240475	α-terpineol	udp-glycosyltransferase 83a1
VIT_214s0068g00500	Chr14	24240476	24246281	α-terpineol	udp-glycosyltransferase 83a1
VIT_214s0068g00520	Chr14	24253011	24260758	α-terpineol	f-box protein
VIT_214s0068g00600	Chr14	24335064	24336122	α-terpineol	expansin a25
VIT_214s0068g00630	Chr14	24364505	24438168	α-terpineol	protein
VIT_214s0068g00640	Chr14	24438369	24451384	α-terpineol	acetyl- synthetase
VIT_214s0068g00660	Chr14	24473407	24479743	α-terpineol	wd repeat-containing protein lwd1-like
VIT_214s0068g00670	Chr14	24478682	24479739	α-terpineol	chloroplast-targeted copper
VIT_214s0068g00680	Chr14	24481965	24485019	α-terpineol	glyceraldehyde-3-phosphate dehydrogenase a
VIT_214s0068g00690	Chr14	24484715	24492007	α-terpineol	otu domain-containing protein ddb_g0284757-like
VIT_214s0068g00700	Chr14	24492227	24498011	α-terpineol	integrator complex subunit 7
VIT_214s0068g00710	Chr14	24498656	24501475	α-terpineol	dead-box atp-dependent rna helicase 41
VIT_214s0068g00720	Chr14	24509679	24524403	α-terpineol	staphylococcal nuclease domain-containing protein 1-like
VIT_214s0068g00750	Chr14	24534760	24535908	α-terpineol	protein
VIT_214s0068g00760	Chr14	24536260	24538272	α-terpineol	protein
VIT_214s0068g00770	Chr14	24539039	24545177	α-terpineol	far1-related protein
VIT_214s0068g00780	Chr14	24545007	24555257	α-terpineol	uncharacterized protein
VIT_214s0068g00800	Chr14	24573911	24590419	α-terpineol	syntaxin related protein am3p
VIT_214s0068g00810	Chr14	24591419	24604786	α-terpineol	dead deah box helicase
VIT_214s0068g00820	Chr14	24605346	24606141	α-terpineol	lipid binding
VIT_214s0068g00840	Chr14	24611779	24619104	α-terpineol	retinoblastoma-related protein
VIT_214s0068g00850	Chr14	24616222	24623693	α-terpineol	potassium transporter 4-like
VIT_214s0068g00860	Chr14	24625809	24627193	α-terpineol	ap2 erf domain-containing transcription factor
VIT_214s0068g00870	Chr14	24630554	24635653	α-terpineol	nudix hydrolase 13
VIT_214s0068g00880	Chr14	24650210	24651648	α-terpineol	ribosomal protein s27
VIT_214s0068g00890	Chr14	24651851	24656128	α-terpineol	calcium-binding mitochondrial carrier protein s -1-like
VIT_215s0046g01640	Chr15	18541996	18548009	nerol	cell.organisation
VIT_215s0046g01650	Chr15	18550288	18552673	nerol	notassigned.unknown
VIT_215s0046g01660	Chr15	18553417	18555980	nerol	notassigned.unknown
VIT_215s0046g01670	Chr15	18559748	18560810	nerol	stress biotic PR-proteins
VIT_215s0046g01680	Chr15	18561807	18563404	nerol	lipid metabolism exotics (steroids
VIT_215s0046g01690	Chr15	18569966	18570869	nerol	stress biotic.PR-proteins
VIT_215s0046g01700	Chr15	18572279	18573205	nerol	stress.biotic.PR-proteins
VIT_215s0046g01710	Chr15	18574233	18575138	nerol	stress.biotic.PR-proteins
VIT_215s0046g01720	Chr15	18576176	18577073	nerol	stress.biotic.PR-proteins
VIT_215s0046g01730	Chr15	18583901	18583984	nerol	notassigned.noontology
VIT_215s0046g01740	Chr15	18583948	18591259	nerol	unknown
VIT_215s0046g01750	Chr15	18592269	18604319	nerol	cell.vesicletransport
VIT_215s0046g01760	Chr15	18603409	18608203	nerol	stress.biotic
VIT_215s0046g01770	Chr15	18608370	18613777	nerol	lipidmetabolism.Phospholipidsynthesis
VIT_215s0046g01780	Chr15	18614397	18617181	nerol	protein.synthesis.ribosomalprotein.prokaryotic.chloroplast.50Ssubunit.L5
VIT_215s0046g01790	Chr15	18621750	18628205	nerol	RNA.regulationoftranscription.putativetranscriptionregulator
VIT_215s0046g01800	Chr15	18639469	18642895	nerol	transport.misc
VIT_215s0046g01810	Chr15	18643555	18647355	nerol	misc.myrosinases-lectin-jacalin
VIT_215s0046g01820	Chr15	18650075	18655092	nerol	protein.degradation.ubiquitin.E3.RING
VIT_215s0046g01830	Chr15	18657101	18665933	nerol	protein.postranslationalmodification.kinase.receptorlikecytoplasmatickinaseIV
VIT_215s0046g01840	Chr15	18665133	18674285	nerol	notassigned.noontology
VIT_215s0046g01850	Chr15	18677470	18681244	nerol	cell.vesicletransport
VIT_215s0046g01860	Chr15	18683361	18685351	nerol	notassigned.unknown
VIT_215s0046g01870	Chr15	18694995	18700140	nerol	notassigned.noontology.hydroxyprolinerichproteins/notassigned.noontology.prolinerichfamily
VIT_215s0046g01880	Chr15	18703282	18703952	nerol	hormonemetabolism.brassinosteroid.induced-regulated-responsive-activated
VIT_215s0046g01890	Chr15	18712978	18728744	nerol	notassigned.unknown
VIT_215s0046g01900	Chr15	18730761	18735166	nerol	metalhandling.acquisition
VIT_215s0046g01920	Chr15	18754730	18760006	nerol	metalhandling.acquisition
VIT_215s0046g01930	Chr15	18769640	18771309	nerol	notassigned.noontology
VIT_215s0046g01940	Chr15	18772920	18779195	nerol	notassigned.noontology
VIT_215s0046g01950	Chr15	18779360	18786610	nerol	secondary metabolism.flavonoids.anthocyanins/secondarymetabolism.flavonoids.anthocyanins.anthocyanidin3-O-glucosyltransferase
VIT_215s0046g01960	Chr15	18789361	18790868	nerol	secondary metabolism.flavonoids.anthocyanins/secondarymetabolism.flavonoids.anthocyanins.anthocyanidin3-O-glucosyltransferase
VIT_215s0046g01970	Chr15	18796777	18804535	nerol	secondary metabolism.flavonoids.anthocyanins/secondarymetabolism.flavonoids.anthocyanins.anthocyanidin3-O-glucosyltransferase
VIT_215s0046g01980	Chr15	18808037	18809051	nerol	secondary metabolism.flavonoids.anthocyanins/secondarymetabolism.flavonoids.anthocyanins.anthocyanidin3-O-glucosyltransferase
VIT_215s0046g01990	Chr15	18809217	18809620	nerol	secondary metabolism.flavonoids.anthocyanins/secondarymetabolism.flavonoids.anthocyanins.anthocyanidin3-O-glucosyltransferase
VIT_215s0046g02000	Chr15	18818909	18822304	nerol	cell wall degradation.pectatelyases and poly galacturonases
VIT_215s0046g02010	Chr15	18820574	18827033	nerol	signalling.MAPkinases
VIT_215s0046g02020	Chr15	18828839	18832315	nerol	notassigned.unknown
VIT_215s0046g02030	Chr15	18835157	18839583	nerol	PS.light reaction.state transition/protein.postranslational modification.kinase.receptorlike cytoplasmatickinaseV
VIT_215s0046g02040	Chr15	18842201	18865588	nerol	protein.degradation
VIT_215s0046g02050	Chr15	18867439	18870097	nerol	notassigned.unknown
VIT_215s0046g02060	Chr15	18870784	18872229	nerol	notassigned.unknown
VIT_215s0046g02070	Chr15	18873629	18874670	nerol	protein.degradation.ubiquitin.E3.RING
VIT_215s0046g02080	Chr15	18878149	18879147	nerol	notassigned.unknown
VIT_215s0046g02090	Chr15	18891993	18892611	nerol	development.lateembryogenesisabundant
VIT_215s0046g02100	Chr15	18895882	18896484	nerol	development.lateembryogenesisabundant
VIT_215s0046g02110	Chr15	18902647	18904015	nerol	development.lateembryogenesisabundant
VIT_215s0046g02120	Chr15	18906291	18920235	nerol	RNA.regulationoftranscription.GeneralTranscription
VIT_215s0046g02130	Chr15	18924997	18935674	nerol	RNA.regulationoftranscription.GeneralTranscription
VIT_215s0046g02140	Chr15	18936075	18940288	nerol	notassigned.noontology
VIT_215s0046g02150	Chr15	18940832	18942382	nerol	RNA.regulationoftranscription.WRKYdomaintranscriptionfactorfamily
VIT_215s0046g02160	Chr15	18942976	18947480	nerol	protein.degradation
VIT_215s0046g02170	Chr15	18948835	18953398	nerol	Co-factor and vitamine metabolism.pantothenate.3-methyl-2-oxobutanoatehydroxymethyltransferase(KPHMT
VIT_215s0046g02180	Chr15	18954067	18956621	nerol	notassigned.noontology.pentatricopeptide(PPR)repeat-containingprotein
VIT_215s0046g02190	Chr15	18957072	18958849	nerol	RNA.regulationoftranscription.WRKYdomaintranscriptionfactorfamily
VIT_215s0046g02200	Chr15	18965890	18978947	nerol	cell.vesicletransport
VIT_215s0046g02210	Chr15	18982514	18987020	nerol	protein.degradation.ubiquitin.E3.RING
VIT_215s0046g02220	Chr15	19001785	19004626	nerol	hormonemetabolism.ethylene.synthesis-degradation.1-aminocyclopropane-1-carboxylatesynthase
VIT_215s0046g02230	Chr15	19006179	19008638	nerol	DNA.repair
VIT_215s0046g02240	Chr15	19015234	19019499	nerol	notassigned.unknown
VIT_215s0046g02250	Chr15	19020188	19034290	nerol	RNA.regulationoftranscription.Orphanfamily
VIT_215s0046g02260	Chr15	19038764	19043819	nerol	RNA.regulationoftranscription.MYB-relatedtranscriptionfactorfamily
VIT_215s0046g02270	Chr15	19043970	19057707	nerol	notassigned.unknown
VIT_215s0046g02280	Chr15	19076399	19083240	nerol	protein.degradation.ubiquitin.E2
VIT_215s0046g02290	Chr15	19083348	19097047	nerol	RNA.regulationoftranscription.ChromatinRemodelingFactors
VIT_215s0046g02300	Chr15	19103532	19106831	nerol	aminoacidmetabolism.synthesis.serine-glycine-cysteinegroup.cysteine.OASTL
VIT_215s0046g02320	Chr15	19140634	19142784	nerol	notassigned.unknown
VIT_215s0046g02330	Chr15	19142186	19146176	nerol	notassigned.unknown
VIT_215s0046g02340	Chr15	19152755	19154190	nerol	unknown
VIT_215s0046g02360	Chr15	19156647	19157177	nerol	notassigned.unknown
VIT_215s0046g02370	Chr15	19165845	19171897	nerol	notassigned.unknown
VIT_215s0046g02380	Chr15	19173905	19175788	nerol	misc.cytochromeP450
VIT_215s0046g02390	Chr15	19175922	19183142	nerol	transport.sugars
VIT_215s0046g02400	Chr15	19184219	19187383	nerol	lipid metabolism.Phospholipid synthesis
VIT_215s0046g02410	Chr15	19192548	19207088	nerol	transport.MajorIntrinsicProteins.PIP
VIT_215s0046g02430	Chr15	19210546	19214316	nerol	protein.postranslational modification
VIT_215s0046g02440	Chr15	19216956	19218647	nerol	RNA.regulation of transcription.General Transcription
VIT_215s0046g02450	Chr15	19224666	19233377	nerol	protein.degradation.ubiquitin.E3.SCF.SKP
VIT_215s0046g02460	Chr15	19232996	19241683	nerol	protein.degradation
VIT_215s0046g02470	Chr15	19243769	19244317	nerol	unknown
VIT_215s0046g02480	Chr15	19246151	19253806	nerol	protein postranslationa lmodification kinase receptor like cytoplasmatickinaseIX
VIT_215s0046g02490	Chr15	19261323	19266181	nerol	notassigned.unknown
VIT_215s0046g02500	Chr15	19273744	19280658	nerol	notassigned.unknown
VIT_215s0046g02510	Chr15	19286965	19305971	nerol	notassigned.unknown
VIT_215s0046g02520	Chr15	19316395	19317983	nerol	protein.degradation
VIT_215s0046g02530	Chr15	19321388	19325224	nerol	signalling.G-proteins
VIT_215s0046g02540	Chr15	19327772	19328514	nerol	notassigned.noontology.pentatricopeptide(PPR)repeat-containingprotein
VIT_215s0046g02550	Chr15	19336113	19337650	nerol	hormonemetabolism.gibberelin.synthesis-degradation
VIT_215s0046g02560	Chr15	19338540	19344329	nerol	RNA.regulationoftranscription.bHLH
VIT_215s0046g02570	Chr15	19347729	19350595	nerol	notassigned.unknown
VIT_215s0046g02580	Chr15	19352294	19355234	nerol	notassigned.unknown
VIT_215s0046g02590	Chr15	19356726	19362693	nerol	notassigned.unknown
VIT_215s0046g02600	Chr15	19364506	19367799	nerol	protein.degradation
VIT_215s0046g02605	Chr15	19369745	19371250	nerol	unknown
VIT_215s0046g02610	Chr15	19375374	19377785	nerol	notassigned.unknown
VIT_215s0046g02620	Chr15	19379203	19386567	nerol	majorCHOmetabolism.degradation.starch.starchcleavage.betaamylase
VIT_215s0046g02630	Chr15	19386903	19389192	nerol	notassigned.unknown
VIT_215s0046g02640	Chr15	19389359	19399836	nerol	majorCHOmetabolism.degradation.starch.starchcleavage.betaamylase
VIT_215s0046g02650	Chr15	19400455	19406426	nerol	signalling.calcium
VIT_215s0046g02660	Chr15	19408836	19414829	nerol	RNA.regulationoftranscription.unclassified
VIT_215s0046g02670	Chr15	19416086	19416211	nerol	unknown
VIT_215s0046g02680	Chr15	19416274	19418296	nerol	unknown
VIT_215s0046g02690	Chr15	19419421	19429275	nerol	notassigned.unknown
VIT_215s0046g02700	Chr15	19430011	19440537	nerol	lipidmetabolism.lipiddegradation.beta-oxidation.acyl-CoAthioesterase
VIT_215s0046g02710	Chr15	19447247	19450384	nerol	protein.degradation.ubiquitin.E3.SCF.FBOX
VIT_215s0046g02720	Chr15	19452590	19452951	nerol	notassigned.unknown
VIT_215s0046g02730	Chr15	19454696	19457671	nerol	stress.biotic/stress.biotic.PR-proteins
VIT_215s0046g02740	Chr15	19488552	19488854	nerol	stress.abiotic.heat
VIT_215s0046g02750	Chr15	19500365	19503350	nerol	stress.biotic/stress.biotic.PR-proteins
VIT_215s0046g02760	Chr15	19504579	19507362	nerol	unknown
VIT_215s0046g02770	Chr15	19518113	19518868	nerol	notassigned.unknown
VIT_215s0046g02780	Chr15	19519102	19519356	nerol	notassigned.unknown
VIT_215s0046g02790	Chr15	19522466	19524090	nerol	protein.degradation.ubiquitin.E3.SCF.FBOX
VIT_215s0046g02800	Chr15	19528033	19531318	nerol	stress.biotic/stress.biotic.PR-proteins
VIT_215s0046g02810	Chr15	19535517	19538686	nerol	stress.biotic/stress.biotic.PR-proteins
VIT_215s0046g02820	Chr15	19542369	19545367	nerol	stress.biotic/stress.biotic.PR-proteins
VIT_215s0046g02825	Chr15	19552692	19562861	nerol	unknown
VIT_215s0046g02830	Chr15	19565295	19568372	nerol	not assigned unknown
VIT_215s0046g02840	Chr15	19572127	19576382	nerol	protein postranslational modification/cell organisation
VIT_215s0046g02850	Chr15	19576430	19587223	nerol	protein postranslational modification/cell.organisation
VIT_215s0046g02860	Chr15	19589346	19593638	nerol	nucleotidemetabolism.deoxynucleotidemetabolism.cytosinedeaminase
VIT_215s0046g02870	Chr15	19592327	19595386	nerol	notassigned.unknown
VIT_215s0046g02880	Chr15	19596005	19598536	nerol	notassigned.unknown
VIT_215s0046g02890	Chr15	19599769	19604290	nerol	notassigned.unknown
VIT_215s0046g02900	Chr15	19604965	19612742	nerol	protein.postranslational modification/protein.postranslational modification.kinase.receptor like cytoplasma tickinaseII
VIT_215s0046g02910	Chr15	19614044	19620328	nerol	protein.synthesis.ribosomalprotein.prokaryotic.chloroplast.50Ssubunit.L21
VIT_215s0046g02920	Chr15	19628150	19630115	nerol	notassigned.unknown
VIT_215s0046g02930	Chr15	19636820	19645418	nerol	RNA.regulation of transcription.putative transcription regulator/DNA.unspecified
VIT_215s0046g02940	Chr15	19644738	19645306	nerol	notassigned.unknown
VIT_215s0046g02950	Chr15	19647143	19659658	nerol	notassigned.unknown
VIT_215s0046g02960	Chr15	19649531	19650117	nerol	notassigned.unknown
VIT_215s0046g02990	Chr15	19658782	19659372	nerol	notassigned.unknown
VIT_215s0046g03000	Chr15	19663224	19663801	nerol	notassigned.unknown
VIT_215s0046g03010	Chr15	19665043	19665656	nerol	notassigned.unknown
VIT_215s0046g03020	Chr15	19672585	19675581	nerol	notassigned.noontology.pentatricopeptide(PPR)repeat-containingprotein
VIT_215s0046g03030	Chr15	19676397	19681479	nerol	aminoacidmetabolism.synthesis.aromaticaa.tryptophan
VIT_215s0046g03040	Chr15	19687801	19689234	nerol	cell.organisation.cytoskeleton.actin.actindepolymerizingfactors
VIT_215s0046g03050	Chr15	19689435	19691896	nerol	notassigned.unknown
VIT_215s0046g03060	Chr15	19692688	19693047	nerol	notassigned.unknown
VIT_215s0046g03070	Chr15	19693653	19695701	nerol	notassigned.unknown
VIT_215s0046g03080	Chr15	19697832	19699519	nerol	notassigned.unknown
VIT_215s0046g03090	Chr15	19702407	19708708	nerol	notassigned.unknown
VIT_215s0046g03100	Chr15	19708709	19729106	nerol	notassigned.unknown
VIT_215s0046g03110	Chr15	19730089	19731809	nerol	notassigned.unknown
VIT_215s0046g03120	Chr15	19735124	19736721	nerol	notassigned.unknown
VIT_215s0046g03130	Chr15	19739211	19741610	nerol	notassigned.unknown
VIT_215s0046g03140	Chr15	19744912	19745931	nerol	notassigned.unknown
VIT_215s0046g03150	Chr15	19747879	19751398	nerol	notassigned.unknown
VIT_215s0046g03160	Chr15	19751399	19757669	nerol	RNA.processing
VIT_215s0046g03170	Chr15	19756359	19766008	nerol	unknown
VIT_215s0046g03180	Chr15	19770659	19775950	nerol	RNA.regulation of transcription.putative transcription regulator
VIT_215s0046g03190	Chr15	19778606	19782228	nerol	RNA.regulation of transcription.MYB domain transcription factor family
VIT_215s0046g03200	Chr15	19784630	19802548	nerol	DNA.synthesis/chromatinstructure
VIT_215s0046g03210	Chr15	19807621	19812627	nerol	stress.biotic/stress.biotic.PR-proteins
VIT_215s0046g03220	Chr15	19822312	19822359	nerol	stress.biotic/stress.biotic.PR-proteins
VIT_215s0046g03230	Chr15	19822836	19824459	nerol	unknown
VIT_215s0046g03240	Chr15	19846552	19848451	nerol	notassigned.unknown
VIT_215s0046g03250	Chr15	19853310	19863016	nerol	notassigned.unknown
VIT_215s0046g03280	Chr15	19879102	19879293	nerol	notassigned.unknown
VIT_215s0046g03290	Chr15	19883635	19885482	nerol	notassigned.unknown
VIT_215s0046g03300	Chr15	19897563	19905462	nerol	notassigned.unknown
VIT_215s0046g03303	Chr15	19905951	19907458	nerol	unknown
VIT_215s0046g03306	Chr15	19913306	19914230	nerol	unknown
VIT_215s0046g03310	Chr15	19919048	19920083	nerol	notassigned.unknown
VIT_215s0046g03320	Chr15	19922605	19923134	nerol	notassigned.unknown
VIT_215s0046g03326	Chr15	19936849	19939623	nerol	unknown
VIT_215s0046g03332	Chr15	19947987	19948928	nerol	unknown
VIT_215s0046g03340	Chr15	19956332	19965737	nerol	lipidmetabolism.FAsynthesisandFAelongation.AcetylCoACarboxylation.heteromericComplex.alphaCarboxyltransferase
VIT_215s0046g03350	Chr15	19972032	19977855	nerol	RNA.processing.3endprocessing.CFIm25
VIT_215s0046g03360	Chr15	19979375	19986713	nerol	notassigned.unknown
VIT_215s0046g03370	Chr15	19987159	19988915	nerol	RNA.regulation of transcription.General Transcription/development.unspecified
VIT_215s0046g03380	Chr15	19991066	20009964	nerol	transport.potassium
VIT_215s0046g03400	Chr15	20011102	20016600	nerol	C1-metabolism Methylenetetrahydrofolatedehydrogenase&Methenyltetrahydrofolatecyclohydrolase
VIT_215s0046g03410	Chr15	20016753	20023927	nerol	amino acid metabolism degradation aspartate family asparagine.L-asparaginase
VIT_215s0046g03420	Chr15	20029867	20030808	nerol	not assigned.unknown
VIT_216s0039g01860	Chr16	1781066	1786211	alloocimene/β-myrcene/D-limonene/linalool/terpinolene/ocimene	RNA.RNAbinding
VIT_216s0039g01870	Chr16	1798819	1800783	alloocimene/β-myrcene/D-limonene/linalool/terpinolene/ocimene	lipidmetabolism.lipiddegradation.lysophospholipases.glycerophosphodiesterphosphodiesterase/protein.postranslationalmodification/signalling.receptorkinases.leucinerichrepeatVIII.VIII-2/signalling.receptorkinases.thaumatinlike/signalling.receptorkinases.Catharanthusroseus-likeRLK1/signalling.receptorkinases.wheatLRK10like/signalling.receptorkinases.S-locusglycoproteinlike
VIT_216s0039g01880	Chr16	1805758	1806558	alloocimene/β-myrcene/D-limonene/linalool/terpinolene/ocimene	signalling.calcium
VIT_216s0039g01890	Chr16	1809110	1812236	alloocimene/β-myrcene/D-limonene/linalool/terpinolene/ocimene	RNA.regulationoftranscription.JUMONJIfamily
VIT_216s0039g01900	Chr16	1824909	1830143	alloocimene/β-myrcene/D-limonene/linalool/terpinolene/ocimene	RNA.regulationoftranscription.G2-liketranscriptionfactorfamily
VIT_216s0039g01910	Chr16	1891122	1898904	alloocimene/β-myrcene/D-limonene/linalool/terpinolene/ocimene	notassigned.noontology
VIT_216s0039g01920	Chr16	1905332	1907861	alloocimene/β-myrcene/D-limonene/linalool/terpinolene/ocimene	secondarymetabolism.sulfur-containing.glucosinolates.regulation.indole/RNA.regulationoftranscription.MYBdomaintranscriptionfactorfamily/signalling.receptorkinases.misc
VIT_216s0039g01930	Chr16	1915524	1934440	alloocimene/β-myrcene/D-limonene/linalool/terpinolene/ocimene	notassigned.unknown
VIT_216s0039g01940	Chr16	1935565	1940904	alloocimene/β-myrcene/D-limonene/linalool/terpinolene/ocimene	notassigned.unknown
VIT_216s0039g01960	Chr16	1961226	1970199	alloocimene/β-myrcene/D-limonene/linalool/terpinolene/ocimene	notassigned.unknown
VIT_216s0039g01970	Chr16	2006787	2007491	alloocimene/β-myrcene/D-limonene/linalool/terpinolene/ocimene	secondarymetabolism.sulfur-containing.glucosinolates.regulation.indole/RNA.regulationoftranscription.MYBdomaintranscriptionfactorfamily/signalling.receptorkinases.misc
VIT_216s0039g01980	Chr16	2024468	2028924	alloocimene/β-myrcene/D-limonene/linalool/terpinolene/ocimene	notassigned.unknown
VIT_216s0039g01990	Chr16	2033071	2040594	alloocimene/β-myrcene/D-limonene/linalool/terpinolene/ocimene	signalling.receptorkinases.leucinerichrepeatX
VIT_216s0039g02000	Chr16	2058390	2064377	alloocimene/β-myrcene/D-limonene/linalool/terpinolene/ocimene	notassigned.unknown
VIT_216s0039g02010	Chr16	2068432	2078169	alloocimene/β-myrcene/D-limonene/linalool/terpinolene/ocimene	cell.vesicletransport
VIT_216s0039g02020	Chr16	2093504	2100392	alloocimene/β-myrcene/D-limonene/linalool/terpinolene/ocimene	cellwall.cellulosesynthesis.cellulosesynthase
VIT_216s0039g02030	Chr16	2100032	2102482	alloocimene/β-myrcene/D-limonene/linalool/terpinolene/ocimene	unknown
VIT_216s0039g02035	Chr16	2106820	2109839	alloocimene/β-myrcene/D-limonene/linalool/terpinolene/ocimene	unknown
VIT_216s0039g02040	Chr16	2123044	2128577	alloocimene/β-myrcene/D-limonene/linalool/terpinolene/ocimene	secondarymetabolism.phenylpropanoids.ligninbiosynthesis.4CL
VIT_216s0039g02050	Chr16	2128403	2134515	alloocimene/β-myrcene/D-limonene/linalool/terpinolene/ocimene	notassigned.unknown
VIT_216s0039g02060	Chr16	2145985	2150605	alloocimene/β-myrcene/D-limonene/linalool/terpinolene/ocimene	notassigned.unknown
VIT_216s0039g02080	Chr16	2156928	2157221	alloocimene/β-myrcene/D-limonene/linalool/terpinolene/ocimene	protein.synthesis.ribosomalprotein.eukaryotic.60Ssubunit.L5
VIT_216s0039g02090	Chr16	2162388	2162699	alloocimene/β-myrcene/D-limonene/linalool/terpinolene/ocimene	unknown
VIT_216s0039g02100	Chr16	2162926	2163607	alloocimene/β-myrcene/D-limonene/linalool/terpinolene/ocimene	notassigned.unknown
VIT_216s0039g02110	Chr16	2166895	2174074	alloocimene/β-myrcene/D-limonene/linalool/terpinolene/ocimene	protein.degradation.AAAtype/protein.degradation.ubiquitin.proteasom
VIT_216s0039g02120	Chr16	2174182	2178921	alloocimene/β-myrcene/D-limonene/linalool/terpinolene/ocimene	mitochondrialelectrontransport/ATPsynthesis.NADH-DH.localisationnotclear
VIT_216s0039g02130	Chr16	2180560	2188314	alloocimene/β-myrcene/D-limonene/linalool/terpinolene/ocimene	notassigned.noontology.pentatricopeptide(PPR)repeat-containingprotein
VIT_216s0039g02140	Chr16	2190827	2193557	alloocimene/β-myrcene/D-limonene/linalool/terpinolene/ocimene	PS.calvincycle.PRK
VIT_216s0039g02150	Chr16	2200077	2213368	alloocimene/β-myrcene/D-limonene/linalool/terpinolene/ocimene	notassigned.unknown
VIT_216s0039g02160	Chr16	2214218	2217777	alloocimene/β-myrcene/D-limonene/linalool/terpinolene/ocimene	notassigned.unknown
VIT_216s0039g02170	Chr16	2220290	2245880	alloocimene/β-myrcene/D-limonene/linalool/terpinolene/ocimene	transport.sugars
VIT_216s0039g02180	Chr16	2254297	2266811	alloocimene/β-myrcene/D-limonene/linalool/terpinolene/ocimene	mitochondrialelectrontransport/ATPsynthesis.NADH-DH.localisationnotclear
VIT_216s0039g02190	Chr16	2276178	2281920	alloocimene/β-myrcene/D-limonene/linalool/terpinolene/ocimene	notassigned.noontology.pentatricopeptide(PPR)repeat-containingprotein
VIT_216s0039g02200	Chr16	2283578	2293556	alloocimene/β-myrcene/D-limonene/linalool/terpinolene/ocimene	protein.degradation.ubiquitin.E3.RING
VIT_216s0039g02210	Chr16	2293275	2303586	alloocimene/β-myrcene/D-limonene/linalool/terpinolene/ocimene	protein.targeting.secretorypathway.ER
VIT_216s0039g02220	Chr16	2314251	2334682	alloocimene/β-myrcene/D-limonene/linalool/terpinolene/ocimene	protein.targeting.nucleus
VIT_216s0039g02230	Chr16	2332463	2334702	alloocimene/β-myrcene/D-limonene/linalool/terpinolene/ocimene	secondarymetabolism.flavonoids.flavonols.flavonol-3-O-rhamnosyltransferase
VIT_216s0039g02240	Chr16	2343037	2364822	alloocimene/β-myrcene/D-limonene/linalool/terpinolene/ocimene	protein.targeting.secretorypathway.unspecified
VIT_216s0039g02250	Chr16	2366297	2378166	alloocimene/β-myrcene/D-limonene/linalool/terpinolene/ocimene	mitochondrialelectrontransport/ATPsynthesis.cytochromecoxidase
VIT_216s0039g02260	Chr16	2379076	2406933	alloocimene/β-myrcene/D-limonene/linalool/terpinolene/ocimene	stress.biotic.regulationoftranscription
VIT_216s0039g02270	Chr16	2409079	2421976	alloocimene/β-myrcene/D-limonene/linalool/terpinolene/ocimene	notassigned.unknown
VIT_216s0039g02280	Chr16	2436244	2436511	alloocimene/β-myrcene/D-limonene/linalool/terpinolene/ocimene	notassigned.unknown
VIT_216s0039g02290	Chr16	2447566	2449125	alloocimene/β-myrcene/D-limonene/linalool/terpinolene/ocimene	notassigned.unknown
VIT_216s0039g02300	Chr16	2452222	2456768	alloocimene/β-myrcene/D-limonene/linalool/terpinolene/ocimene	stress.biotic.PR-proteins
VIT_216s0039g02310	Chr16	2469223	2469609	alloocimene/β-myrcene/D-limonene/linalool/terpinolene/ocimene	notassigned.unknown
VIT_216s0039g02320	Chr16	2469977	2470815	alloocimene/β-myrcene/D-limonene/linalool/terpinolene/ocimene	cell.vesicletransport
VIT_216s0039g02330	Chr16	2482151	2483049	alloocimene/β-myrcene/D-limonene/linalool/terpinolene/ocimene	notassigned.unknown
VIT_216s0039g02340	Chr16	2483206	2483468	alloocimene/β-myrcene/D-limonene/linalool/terpinolene/ocimene	notassigned.unknown
VIT_216s0039g02350	Chr16	2505835	2506467	alloocimene/β-myrcene/D-limonene/linalool/terpinolene/ocimene	notassigned.unknown
VIT_216s0039g02360	Chr16	2506483	2512220	alloocimene/β-myrcene/D-limonene/linalool/terpinolene/ocimene	notassigned.unknown
VIT_216s0039g02370	Chr16	2513506	2515019	alloocimene/β-myrcene/D-limonene/linalool/terpinolene/ocimene	stress.biotic.PR-proteins/signalling.receptorkinases.leucinerichrepeatIV/signalling.receptorkinases.leucinerichrepeatXI/signalling.receptorkinases.leucinerichrepeatXII/signalling.receptorkinases.leucinerichrepeatXIII
VIT_216s0039g02380	Chr16	2515225	2516111	alloocimene/β-myrcene/D-limonene/linalool/terpinolene/ocimene	unknown
VIT_216s0039g02390	Chr16	2529958	2534217	alloocimene/β-myrcene/D-limonene/linalool/terpinolene/ocimene	notassigned.unknown
VIT_216s0039g02400	Chr16	2545018	2562339	alloocimene/β-myrcene/D-limonene/linalool/terpinolene/ocimene	notassigned.noontology.armadillo/beta-cateninrepeatfamilyprotein
VIT_216s0039g02410	Chr16	2596315	2608226	alloocimene/β-myrcene/D-limonene/linalool/terpinolene/ocimene	development.unspecified
VIT_216s0039g02420	Chr16	2609211	2625514	alloocimene/β-myrcene/D-limonene/linalool/terpinolene/ocimene	notassigned.unknown
VIT_216s0039g02430	Chr16	2625868	2630028	alloocimene/β-myrcene/D-limonene/linalool/terpinolene/ocimene	uncharacterized protein
VIT_216s0039g02450	Chr16	2641303	2651332	alloocimene/β-myrcene/D-limonene/linalool/terpinolene/ocimene	pwwp domain-containing protein
VIT_216s0039g02460	Chr16	2651867	2668098	alloocimene/β-myrcene/D-limonene/linalool/terpinolene/ocimene	chromomethylase 2
VIT_216s0039g02470	Chr16	2677332	2694276	alloocimene/β-myrcene/D-limonene/linalool/terpinolene/ocimene	chromomethylase 2
VIT_216s0039g02480	Chr16	2701225	2705677	alloocimene/β-myrcene/D-limonene/linalool/terpinolene/ocimene	uncharacterized protein loc100266540
VIT_216s0039g02490	Chr16	2714601	2733096	alloocimene/β-myrcene/D-limonene/linalool/terpinolene/ocimene	altered inheritance rate of mitochondria protein 25-like
VIT_216s0039g02500	Chr16	2734887	2737336	alloocimene/β-myrcene/D-limonene/linalool/terpinolene/ocimene	thermosensitive gluconokinase
VIT_216s0039g02510	Chr16	2742323	2749438	alloocimene/β-myrcene/D-limonene/linalool/terpinolene/ocimene	anaphase-promoting complex subunit cdc20-like
VIT_216s0039g02520	Chr16	2749976	2767063	alloocimene/β-myrcene/D-limonene/linalool/terpinolene/ocimene	uncharacterized protein
VIT_216s0039g02530	Chr16	2769509	2778903	alloocimene/β-myrcene/D-limonene/linalool/terpinolene/ocimene	rubredoxin family protein
VIT_216s0039g02560	Chr16	2799078	2803468	alloocimene/β-myrcene/D-limonene/linalool/terpinolene/ocimene	pentatricopeptide repeat-containing protein mitochondrial-like
VIT_216s0039g02570	Chr16	2804153	2811472	alloocimene/β-myrcene/D-limonene/linalool/terpinolene/ocimene	pentatricopeptide repeat-containing protein
VIT_216s0039g02590	Chr16	2823521	2823727	alloocimene/β-myrcene/D-limonene/linalool/terpinolene/ocimene	uncharacterized protein loc100823337
VIT_216s0039g02600	Chr16	2849198	2849641	alloocimene/β-myrcene/D-limonene/linalool/terpinolene/ocimene	aspartic proteinase
VIT_216s0039g02603	Chr16	2893184	2895918	alloocimene/β-myrcene/D-limonene/linalool/terpinolene/ocimene	udp-n-acetylmuramoylalanine-d-glutamate ligase
VIT_216s0039g02620	Chr16	2941212	2943159	alloocimene/β-myrcene/D-limonene/linalool/terpinolene/ocimene	anaphase-promoting complex subunit cdc20-like
VIT_216s0039g02640	Chr16	2965022	2984131	alloocimene/β-myrcene/D-limonene/linalool/terpinolene/ocimene	5 -3 exoribonuclease 2
VIT_216s0039g02650	Chr16	2984731	3012080	alloocimene/β-myrcene/D-limonene/linalool/terpinolene/ocimene	vacuolar protein sorting-associated protein 72 homolog
VIT_216s0039g02660	Chr16	3022565	3046473	alloocimene/β-myrcene/D-limonene/linalool/terpinolene/ocimene	uncharacterized protein
VIT_216s0039g02670	Chr16	3049608	3055166	alloocimene/β-myrcene/D-limonene/linalool/terpinolene/ocimene	translocase of chloroplast 34
VIT_216s0039g02680	Chr16	3057250	3065459	alloocimene/β-myrcene/D-limonene/linalool/terpinolene/ocimene	uncharacterized protein
VIT_216s0039g02690	Chr16	3063881	3066717	alloocimene/β-myrcene/D-limonene/linalool/terpinolene/ocimene	protein
VIT_216s0039g02700	Chr16	3070814	3077525	alloocimene/β-myrcene/D-limonene/linalool/terpinolene/ocimene	protein
VIT_216s0039g02710	Chr16	3083403	3084604	alloocimene/β-myrcene/D-limonene/linalool/terpinolene/ocimene	lil3 protein
VIT_216s0039g02740	Chr16	3093751	3114572	alloocimene/β-myrcene/D-limonene/linalool/terpinolene/ocimene	glutamate dehydrogenase 2
VIT_216s0039g02730	Chr16	3099972	3100436	alloocimene/β-myrcene/D-limonene/linalool/terpinolene/ocimene	transport inhibitor response 1
VIT_216s0039g02750	Chr16	3123994	3127435	alloocimene/β-myrcene/D-limonene/linalool/terpinolene/ocimene	glutamate dehydrogenase 2
VIT_216s0039g02760	Chr16	3134572	3141323	alloocimene/β-myrcene/D-limonene/linalool/terpinolene/ocimene	mediator of rna polymerase ii transcription subunit 31
VIT_216s0039g02780	Chr16	3174088	3181306	alloocimene/β-myrcene/D-limonene/linalool/terpinolene/ocimene	protein
VIT_216s0039g02786	Chr16	3272035	3272268	alloocimene/β-myrcene/D-limonene/linalool/terpinolene/ocimene	hooker s evening primrose chloroplast hypothetical kda protein in ycf9-trns intergenic region
VIT_216s0039g02800	Chr16	3327769	3334409	alloocimene/β-myrcene/D-limonene/linalool/terpinolene/ocimene	pentatricopeptide repeat-containing protein
VIT_216s0039g02830	Chr16	3352669	3353354	alloocimene/β-myrcene/D-limonene/linalool/terpinolene/ocimene	gag-pol polyprotein
VIT_216s0039g02850	Chr16	3414739	3415400	alloocimene/β-myrcene/D-limonene/linalool/terpinolene/ocimene	uncharacterized protein loc100852902
VIT_216s0039g02860	Chr16	3430589	3431571	alloocimene/β-myrcene/D-limonene/linalool/terpinolene/ocimene	germin-like protein 2-1-like
VIT_216s0039g02880	Chr16	3437096	3437528	alloocimene/β-myrcene/D-limonene/linalool/terpinolene/ocimene	60s acidic ribosomal protein p0
VIT_216s0039g02900	Chr16	3460501	3461357	alloocimene/β-myrcene/D-limonene/linalool/terpinolene/ocimene	germin-like protein 2-1-like
VIT_216s0039g02910	Chr16	3462772	3463518	alloocimene/β-myrcene/D-limonene/linalool/terpinolene/ocimene	germin-like protein 2-1-like
VIT_216s0039g02920	Chr16	3472047	3472758	alloocimene/β-myrcene/D-limonene/linalool/terpinolene/ocimene	germin-like protein 2-1-like
VIT_216s0039g02930	Chr16	3479252	3479846	alloocimene/β-myrcene/D-limonene/linalool/terpinolene/ocimene	uncharacterized protein loc100852902
VIT_216s0115g00010	Chr16	3507585	3507842	alloocimene/β-myrcene/D-limonene/linalool/terpinolene/ocimene	cysteinyl-trna synthetase
VIT_216s0115g00020	Chr16	3553742	3554155	alloocimene/β-myrcene/D-limonene/linalool/terpinolene/ocimene	btb poz domain-containing protein pob1-like
VIT_216s0115g00030	Chr16	3554859	3555769	alloocimene/β-myrcene/D-limonene/linalool/terpinolene/ocimene	uncharacterized protein rp120-like
VIT_216s0115g00040	Chr16	3556198	3556764	alloocimene/β-myrcene/D-limonene/linalool/terpinolene/ocimene	glucose-6-phosphate isomerase
VIT_216s0115g00060	Chr16	3576063	3576810	alloocimene/β-myrcene/D-limonene/linalool/terpinolene/ocimene	stromal 70 kda heat shock-related chloroplastic-like
VIT_216s0115g00070	Chr16	3591090	3621095	alloocimene/β-myrcene/D-limonene/linalool/terpinolene/ocimene	s-adenosyl-l-methionine-dependent methyltransferase domain-containing protein
VIT_216s0115g00080	Chr16	3626330	3629856	alloocimene/β-myrcene/D-limonene/linalool/terpinolene/ocimene	ribosomal protein l35
VIT_216s0115g00110	Chr16	3675478	3676083	alloocimene/β-myrcene/D-limonene/linalool/terpinolene/ocimene	myosin-like protein
VIT_216s0115g00120	Chr16	3678263	3679150	alloocimene/β-myrcene/D-limonene/linalool/terpinolene/ocimene	transformation transcription domain-associated protein
VIT_216s0115g00130	Chr16	3680129	3680747	alloocimene/β-myrcene/D-limonene/linalool/terpinolene/ocimene	clathrin heavy chain 1-like
VIT_216s0115g00160	Chr16	3713214	3719756	alloocimene/β-myrcene/D-limonene/linalool/terpinolene/ocimene	ala-interacting subunit 3-like
VIT_216s0115g00170	Chr16	3723961	3724447	alloocimene/β-myrcene/D-limonene/linalool/terpinolene/ocimene	seed maturation protein
VIT_216s0115g00190	Chr16	3747023	3747858	alloocimene/β-myrcene/D-limonene/linalool/terpinolene/ocimene	dna-directed rna polymerases and iii subunit rpabc4-like
VIT_216s0115g00210	Chr16	3758370	3766772	alloocimene/β-myrcene/D-limonene/linalool/terpinolene/ocimene	transformation transcription domain-associated protein
VIT_216s0115g00220	Chr16	3767497	3768676	alloocimene/β-myrcene/D-limonene/linalool/terpinolene/ocimene	myosin-h heavy chain-like
VIT_216s0115g00260	Chr16	3886868	3887531	alloocimene/β-myrcene/D-limonene/linalool/terpinolene/ocimene	methyltransferase-like protein
VIT_216s0115g00300	Chr16	3906385	3922275	alloocimene/β-myrcene/D-limonene/linalool/terpinolene/ocimene	s-adenosyl-l-methionine-dependent methyltransferase domain-containing protein
VIT_216s0115g00310	Chr16	3927561	3931320	alloocimene/β-myrcene/D-limonene/linalool/terpinolene/ocimene	ribosomal protein l35
VIT_216s0115g00330	Chr16	4074006	4075212	alloocimene/β-myrcene/D-limonene/linalool/terpinolene/ocimene	upf0176 protein pput_3956
VIT_216s0115g00340	Chr16	4082629	4084266	alloocimene/β-myrcene/D-limonene/linalool/terpinolene/ocimene	protein
VIT_216s0115g00360	Chr16	4251085	4252862	alloocimene/β-myrcene/D-limonene/linalool/terpinolene/ocimene	anthocyanidin 3-o-glucosyltransferase 5-like
VIT_216s0115g00376	Chr16	4263302	4265338	alloocimene/β-myrcene/D-limonene/linalool/terpinolene/ocimene	#NAME?
VIT_216s0115g00392	Chr16	4313243	4321559	alloocimene/β-myrcene/D-limonene/linalool/terpinolene/ocimene	dna (cytosine-5)-methyltransferase
VIT_216s0115g00415	Chr16	4406293	4407303	alloocimene/β-myrcene/D-limonene/linalool/terpinolene/ocimene	myosin-j heavy chain-like
VIT_216s0115g00420	Chr16	4407724	4408083	alloocimene/β-myrcene/D-limonene/linalool/terpinolene/ocimene	d-cysteine desulfhydrase
VIT_216s0115g00435	Chr16	4474350	4477726	alloocimene/β-myrcene/D-limonene/linalool/terpinolene/ocimene	ribosome biogenesis protein wdr12 homolog
VIT_216s0115g00440	Chr16	4480243	4480993	alloocimene/β-myrcene/D-limonene/linalool/terpinolene/ocimene	nadp-dependent malic enzyme
VIT_216s0115g00460	Chr16	4515160	4516608	alloocimene/β-myrcene/D-limonene/linalool/terpinolene/ocimene	auxilin-like protein
VIT_216s0115g00475	Chr16	4529770	4531473	alloocimene/β-myrcene/D-limonene/linalool/terpinolene/ocimene	serine threonine-protein kinase atr-like
VIT_216s0115g00480	Chr16	4541369	4545003	alloocimene/β-myrcene/D-limonene/linalool/terpinolene/ocimene	beta-galactosidase 10
VIT_216s0115g00485	Chr16	4548459	4551355	alloocimene/β-myrcene/D-limonene/linalool/terpinolene/ocimene	beta-galactosidase 3-like
VIT_216s0115g00490	Chr16	4551681	4553948	alloocimene/β-myrcene/D-limonene/linalool/terpinolene/ocimene	beta-galactosidase 8
VIT_216s0115g00492	Chr16	4580472	4581101	alloocimene/β-myrcene/D-limonene/linalool/terpinolene/ocimene	wd40 and beach domain-containing protein
VIT_216s0115g00494	Chr16	4581586	4583381	alloocimene/β-myrcene/D-limonene/linalool/terpinolene/ocimene	protein
VIT_216s0115g00496	Chr16	4599026	4599890	alloocimene/β-myrcene/D-limonene/linalool/terpinolene/ocimene	villin 4
VIT_216s0115g00510	Chr16	4609196	4609993	alloocimene/β-myrcene/D-limonene/linalool/terpinolene/ocimene	cycloartenol synthase
VIT_216s0115g00515	Chr16	4621621	4622393	alloocimene/β-myrcene/D-limonene/linalool/terpinolene/ocimene	clb1 protein
VIT_216s0013g00010	Chr16	4710657	4711446	alloocimene/β-myrcene/D-limonene/linalool/terpinolene/ocimene	germin-like protein 2-1-like
VIT_216s0013g00025	Chr16	4718766	4719215	alloocimene/β-myrcene/D-limonene/linalool/terpinolene/ocimene	uncharacterized protein loc100852902
VIT_216s0013g00040	Chr16	4735261	4735986	alloocimene/β-myrcene/D-limonene/linalool/terpinolene/ocimene	uncharacterized protein loc100852902
VIT_216s0013g00050	Chr16	4741294	4741739	alloocimene/β-myrcene/D-limonene/linalool/terpinolene/ocimene	uncharacterized protein loc100852902
VIT_216s0013g00060	Chr16	4756055	4756844	alloocimene/β-myrcene/D-limonene/linalool/terpinolene/ocimene	germin-like protein 2-1-like
VIT_216s0013g00070	Chr16	4762278	4762924	alloocimene/β-myrcene/D-limonene/linalool/terpinolene/ocimene	uncharacterized protein loc100852902
VIT_216s0013g00072	Chr16	4803143	4803899	alloocimene/β-myrcene/D-limonene/linalool/terpinolene/ocimene	germin-like protein 2-1-like
VIT_216s0013g00076	Chr16	4817803	4818756	alloocimene/β-myrcene/D-limonene/linalool/terpinolene/ocimene	germin-like protein 2-1-like
VIT_216s0013g00078	Chr16	4824697	4825479	alloocimene/β-myrcene/D-limonene/linalool/terpinolene/ocimene	germin-like protein 2-1-like
VIT_216s0013g00080	Chr16	4844135	4846572	alloocimene/β-myrcene/D-limonene/linalool/terpinolene/ocimene	asparaginyl-trna cytoplasmic 1-like
VIT_216s0013g00085	Chr16	4849401	4850238	alloocimene/β-myrcene/D-limonene/linalool/terpinolene/ocimene	germin-like protein 2-1-like
VIT_216s0013g00090	Chr16	4869069	4870382	alloocimene/β-myrcene/D-limonene/linalool/terpinolene/ocimene	germin-like protein 2-1-like
VIT_216s0013g00096	Chr16	4873768	4874524	alloocimene/β-myrcene/D-limonene/linalool/terpinolene/ocimene	germin-like protein 2-1-like
VIT_216s0013g00102	Chr16	4878485	4879315	alloocimene/β-myrcene/D-limonene/linalool/terpinolene/ocimene	germin-like protein 2-1-like
VIT_216s0013g00120	Chr16	4903447	4903950	alloocimene/β-myrcene/D-limonene/linalool/terpinolene/ocimene	uncharacterized protein loc100852902
VIT_216s0013g00130	Chr16	4909246	4914843	alloocimene/β-myrcene/D-limonene/linalool/terpinolene/ocimene	gtp binding
VIT_216s0013g00140	Chr16	4915538	4917247	alloocimene/β-myrcene/D-limonene/linalool/terpinolene/ocimene	pectinesterase ppme1-like
VIT_216s0013g00160	Chr16	5021886	5023523	alloocimene/β-myrcene/D-limonene/linalool/terpinolene/ocimene	pectinesterase ppme1-like
VIT_216s0013g00170	Chr16	5051684	5052277	alloocimene/β-myrcene/D-limonene/linalool/terpinolene/ocimene	gtp-binding protein sar1a
VIT_216s0013g00180	Chr16	5068230	5070069	alloocimene/β-myrcene/D-limonene/linalool/terpinolene/ocimene	pectinesterase ppme1-like
VIT_216s0013g00190	Chr16	5102506	5106639	alloocimene/β-myrcene/D-limonene/linalool/terpinolene/ocimene	pectinesterase ppme1-like
VIT_216s0013g00200	Chr16	5108842	5112387	alloocimene/β-myrcene/D-limonene/linalool/terpinolene/ocimene	pentatricopeptide repeat-containing protein
VIT_216s0013g00210	Chr16	5117035	5122040	alloocimene/β-myrcene/D-limonene/linalool/terpinolene/ocimene	protein
VIT_216s0013g00220	Chr16	5134816	5142620	alloocimene/β-myrcene/D-limonene/linalool/terpinolene/ocimene	protein
VIT_216s0013g00240	Chr16	5159325	5162835	alloocimene/β-myrcene/D-limonene/linalool/terpinolene/ocimene	transducin wd40 domain-containing protein
VIT_216s0013g00260	Chr16	5200339	5206132	alloocimene/β-myrcene/D-limonene/linalool/terpinolene/ocimene	superoxide dismutase
VIT_216s0013g00280	Chr16	5218762	5222514	alloocimene/β-myrcene/D-limonene/linalool/terpinolene/ocimene	anaphase-promoting complex subunit cdc20-like
VIT_216s0013g00290	Chr16	5223699	5233827	alloocimene/β-myrcene/D-limonene/linalool/terpinolene/ocimene	uncharacterized protein
VIT_216s0013g00300	Chr16	5234566	5318333	alloocimene/β-myrcene/D-limonene/linalool/terpinolene/ocimene	atp-dependent dna helicase
VIT_216s0013g00310	Chr16	5345035	5346426	alloocimene/β-myrcene/D-limonene/linalool/terpinolene/ocimene	histone-lysine n- h3 lysine-9 specific suvh5
VIT_216s0013g00330	Chr16	5357264	5358151	alloocimene/β-myrcene/D-limonene/linalool/terpinolene/ocimene	ribulose- -bisphosphate carboxylase oxygenase large subunit
VIT_216s0013g00350	Chr16	5422000	5431143	alloocimene/β-myrcene/D-limonene/linalool/terpinolene/ocimene	uncharacterized protein
VIT_216s0013g00380	Chr16	5441005	5442027	alloocimene/β-myrcene/D-limonene/linalool/terpinolene/ocimene	restriction type ii-like protein
VIT_216s0013g00490	Chr16	5567169	5638818	alloocimene/β-myrcene/D-limonene/linalool/terpinolene/ocimene	structural maintenance of chromosomes protein 6-like
VIT_216s0013g00495	Chr16	5662178	5665385	alloocimene/β-myrcene/D-limonene/linalool/terpinolene/ocimene	structural maintenance of chromosomes protein 6-like
VIT_216s0013g00520	Chr16	5694391	5703573	alloocimene/β-myrcene/D-limonene/linalool/terpinolene/ocimene	gtp-binding protein yptm2
VIT_216s0013g00590	Chr16	5800148	5801366	alloocimene/β-myrcene/D-limonene/linalool/terpinolene/ocimene	blue copper protein
VIT_216s0013g00610	Chr16	5806587	5812976	alloocimene/β-myrcene/D-limonene/linalool/terpinolene/ocimene	mago nashi-like protein
VIT_216s0013g00620	Chr16	5830981	5839381	alloocimene/β-myrcene/D-limonene/linalool/terpinolene/ocimene	peptide methionine sulfoxide reductase
VIT_216s0013g00630	Chr16	5875334	5877732	alloocimene/β-myrcene/D-limonene/linalool/terpinolene/ocimene	cyclin-dependent protein
VIT_216s0013g00650	Chr16	5892261	5894017	alloocimene/β-myrcene/D-limonene/linalool/terpinolene/ocimene	histone-lysine n- h3 lysine-9 specific suvh5
VIT_216s0013g00670	Chr16	5978296	5978774	alloocimene/β-myrcene/D-limonene/linalool/terpinolene/ocimene	receptor protein kinase-like protein
VIT_216s0013g00690	Chr16	6046864	6047154	alloocimene/β-myrcene/D-limonene/linalool/terpinolene/ocimene	uncharacterized protein
VIT_216s0013g00700	Chr16	6063149	6065072	alloocimene/β-myrcene/D-limonene/linalool/terpinolene/ocimene	multidrug resistance protein abc transporter family
VIT_216s0013g00720	Chr16	6086291	6088767	alloocimene/β-myrcene/D-limonene/linalool/terpinolene/ocimene	disease resistance protein rps5-like
VIT_216s0013g00730	Chr16	6115901	6116644	alloocimene/β-myrcene/D-limonene/linalool/terpinolene/ocimene	fe2+ dioxygenase-like
VIT_216s0013g00740	Chr16	6121318	6122857	alloocimene/β-myrcene/D-limonene/linalool/terpinolene/ocimene	fe2+ dioxygenase-like
VIT_216s0013g00750	Chr16	6135776	6140115	alloocimene/β-myrcene/D-limonene/linalool/terpinolene/ocimene	f-box family protein
VIT_216s0013g00762	Chr16	6212732	6213321	alloocimene/β-myrcene/D-limonene/linalool/terpinolene/ocimene	histone h3
VIT_216s0013g00774	Chr16	6219827	6220591	alloocimene/β-myrcene/D-limonene/linalool/terpinolene/ocimene	ubiquitin carboxyl-terminal hydrolase-like protein
VIT_216s0013g00810	Chr16	6273250	6273843	alloocimene/β-myrcene/D-limonene/linalool/terpinolene/ocimene	uncharacterized protein loc100852902
VIT_216s0013g00860	Chr16	6368434	6436206	alloocimene/β-myrcene/D-limonene/linalool/terpinolene/ocimene	embryonic flower 2
VIT_216s0013g00870	Chr16	6538759	6540125	alloocimene/β-myrcene/D-limonene/linalool/terpinolene/ocimene	zing finger transcription factor pei1
VIT_216s0013g00880	Chr16	6563525	6564248	alloocimene/β-myrcene/D-limonene/linalool/terpinolene/ocimene	main allergen 15 kda oleosin
VIT_216s0013g00890	Chr16	6600848	6601955	alloocimene/β-myrcene/D-limonene/linalool/terpinolene/ocimene	ap2 erf domain-containing transcription factor
VIT_216s0013g00900	Chr16	6635898	6636951	alloocimene/β-myrcene/D-limonene/linalool/terpinolene/ocimene	ethylene-responsive transcription factor 5
VIT_216s0013g00930	Chr16	6662528	6664034	alloocimene/β-myrcene/D-limonene/linalool/terpinolene/ocimene	partner of y14-mago
VIT_216s0013g00940	Chr16	6664521	6675058	alloocimene/β-myrcene/D-limonene/linalool/terpinolene/ocimene	kinetochore protein
VIT_216s0013g00950	Chr16	6676142	6677082	alloocimene/β-myrcene/D-limonene/linalool/terpinolene/ocimene	ethylene-responsive transcription factor 5
VIT_216s0013g00970	Chr16	6692473	6693594	alloocimene/β-myrcene/D-limonene/linalool/terpinolene/ocimene	ethylene-responsive transcription factor 5
VIT_216s0013g00980	Chr16	6705921	6706850	alloocimene/β-myrcene/D-limonene/linalool/terpinolene/ocimene	ethylene-responsive transcription factor 5
VIT_216s0013g00990	Chr16	6726472	6741091	alloocimene/β-myrcene/D-limonene/linalool/terpinolene/ocimene	ethylene-responsive transcription factor 5
VIT_216s0013g01000	Chr16	6743247	6744192	alloocimene/β-myrcene/D-limonene/linalool/terpinolene/ocimene	ethylene-responsive transcription factor 5
VIT_216s0013g01030	Chr16	6813591	6813930	alloocimene/β-myrcene/D-limonene/linalool/terpinolene/ocimene	ethylene-responsive transcription factor 5
VIT_216s0013g01050	Chr16	6847559	6848572	alloocimene/β-myrcene/D-limonene/linalool/terpinolene/ocimene	ethylene-responsive transcription factor 5
VIT_216s0013g01060	Chr16	6870530	6871530	alloocimene/β-myrcene/D-limonene/linalool/terpinolene/ocimene	ethylene-responsive transcription factor 5
VIT_216s0013g01062	Chr16	6875414	6875704	alloocimene/β-myrcene/D-limonene/linalool/terpinolene/ocimene	uncharacterized protein loc100243871
VIT_216s0013g01064	Chr16	6882668	6883919	alloocimene/β-myrcene/D-limonene/linalool/terpinolene/ocimene	ethylene-responsive transcription factor 5
VIT_216s0013g01066	Chr16	6886780	6887426	alloocimene/β-myrcene/D-limonene/linalool/terpinolene/ocimene	cytochrome f
VIT_216s0013g01070	Chr16	6903257	6904333	alloocimene/β-myrcene/D-limonene/linalool/terpinolene/ocimene	ethylene-responsive transcription factor 5
VIT_216s0013g01090	Chr16	6978314	6979340	alloocimene/β-myrcene/D-limonene/linalool/terpinolene/ocimene	ethylene-responsive transcription factor 5
VIT_216s0013g01110	Chr16	7011487	7025010	alloocimene/β-myrcene/D-limonene/linalool/terpinolene/ocimene	ethylene-responsive transcription factor 5-like
VIT_216s0013g01120	Chr16	7044798	7045848	alloocimene/β-myrcene/D-limonene/linalool/terpinolene/ocimene	ethylene-responsive transcription factor 5
VIT_216s0013g01140	Chr16	7084269	7130481	alloocimene/β-myrcene/D-limonene/linalool/terpinolene/ocimene	6-phosphofructokinase 4
VIT_216s0013g01150	Chr16	7157069	7158181	alloocimene/β-myrcene/D-limonene/linalool/terpinolene/ocimene	probable receptor-like protein kinase at1g67000-like
VIT_216s0013g01160	Chr16	7159304	7160423	alloocimene/β-myrcene/D-limonene/linalool/terpinolene/ocimene	probable receptor-like protein kinase at5g39020-like
VIT_216s0013g01162	Chr16	7192436	7192657	alloocimene/β-myrcene/D-limonene/linalool/terpinolene/ocimene	beach domain-containing protein lvsa-like
VIT_216s0013g01164	Chr16	7266119	7266514	alloocimene/β-myrcene/D-limonene/linalool/terpinolene/ocimene	probable -trehalose-phosphate synthase
VIT_216s0013g01170	Chr16	7287620	7288945	alloocimene/β-myrcene/D-limonene/linalool/terpinolene/ocimene	probable receptor-like protein kinase at1g67000-like
VIT_216s0013g01175	Chr16	7290715	7292699	alloocimene/β-myrcene/D-limonene/linalool/terpinolene/ocimene	probable receptor-like protein kinase at5g39020-like
VIT_216s0013g01190	Chr16	7341434	7344882	alloocimene/β-myrcene/D-limonene/linalool/terpinolene/ocimene	probable receptor-like protein kinase at1g67000-like
VIT_216s0013g01192	Chr16	7348372	7348929	alloocimene/β-myrcene/D-limonene/linalool/terpinolene/ocimene	probable receptor-like protein kinase at1g67000-like
VIT_216s0013g01194	Chr16	7370629	7371786	alloocimene/β-myrcene/D-limonene/linalool/terpinolene/ocimene	probable receptor-like protein kinase at1g67000-like
VIT_216s0013g01196	Chr16	7379141	7379565	alloocimene/β-myrcene/D-limonene/linalool/terpinolene/ocimene	cleavage and polyadenylation specificity factor subunit 1-like
VIT_216s0013g01198	Chr16	7429001	7431094	alloocimene/β-myrcene/D-limonene/linalool/terpinolene/ocimene	probable receptor-like protein kinase at5g39020-like
VIT_216s0013g01200	Chr16	7432681	7439145	alloocimene/β-myrcene/D-limonene/linalool/terpinolene/ocimene	probable receptor-like protein kinase at1g67000-like
VIT_216s0013g01220	Chr16	7452184	7453192	alloocimene/β-myrcene/D-limonene/linalool/terpinolene/ocimene	probable receptor-like protein kinase at1g67000-like
VIT_216s0013g01230	Chr16	7454115	7457543	alloocimene/β-myrcene/D-limonene/linalool/terpinolene/ocimene	probable receptor-like protein kinase at1g67000-like
VIT_216s0013g01235	Chr16	7465901	7467973	alloocimene/β-myrcene/D-limonene/linalool/terpinolene/ocimene	probable receptor-like protein kinase at5g39020-like
VIT_216s0013g01240	Chr16	7472479	7473073	alloocimene/β-myrcene/D-limonene/linalool/terpinolene/ocimene	probable receptor-like protein kinase at1g67000-like
VIT_216s0013g01248	Chr16	7476313	7476651	alloocimene/β-myrcene/D-limonene/linalool/terpinolene/ocimene	pentatricopeptide repeat-containing protein
VIT_216s0013g01256	Chr16	7478464	7478865	alloocimene/β-myrcene/D-limonene/linalool/terpinolene/ocimene	uncharacterized protein
VIT_216s0013g01264	Chr16	7479941	7480935	alloocimene/β-myrcene/D-limonene/linalool/terpinolene/ocimene	probable -trehalose-phosphate synthase
VIT_216s0013g01272	Chr16	7514206	7514433	alloocimene/β-myrcene/D-limonene/linalool/terpinolene/ocimene	probable receptor-like protein kinase at5g39020-like
VIT_216s0013g01295	Chr16	7633265	7634427	alloocimene/β-myrcene/D-limonene/linalool/terpinolene/ocimene	myosin 2
VIT_216s0013g01310	Chr16	7664252	7665913	alloocimene/β-myrcene/D-limonene/linalool/terpinolene/ocimene	probable receptor-like protein kinase at5g39020-like
VIT_216s0013g01312	Chr16	7681100	7681504	alloocimene/β-myrcene/D-limonene/linalool/terpinolene/ocimene	probable receptor-like protein kinase at1g67000-like
VIT_216s0013g01320	Chr16	7734643	7737756	alloocimene/β-myrcene/D-limonene/linalool/terpinolene/ocimene	probable receptor-like protein kinase at1g67000-like
VIT_216s0013g01330	Chr16	7738618	7750823	alloocimene/β-myrcene/D-limonene/linalool/terpinolene/ocimene	probable receptor-like protein kinase at1g67000-like
VIT_216s0013g01340	Chr16	7764400	7765642	alloocimene/β-myrcene/D-limonene/linalool/terpinolene/ocimene	peptidase m1 family protein
VIT_216s0013g01350	Chr16	7788468	7789539	alloocimene/β-myrcene/D-limonene/linalool/terpinolene/ocimene	probable receptor-like protein kinase at5g39020-like
VIT_216s0013g01355	Chr16	7809156	7809511	alloocimene/β-myrcene/D-limonene/linalool/terpinolene/ocimene	abc transporter d family member 1
VIT_216s0013g01365	Chr16	7882586	7886247	alloocimene/β-myrcene/D-limonene/linalool/terpinolene/ocimene	probable receptor-like protein kinase at1g67000-like
VIT_216s0013g01370	Chr16	7884897	7885983	alloocimene/β-myrcene/D-limonene/linalool/terpinolene/ocimene	probable receptor-like protein kinase at1g67000-like
VIT_216s0013g01375	Chr16	7893165	7895636	alloocimene/β-myrcene/D-limonene/linalool/terpinolene/ocimene	protein
VIT_216s0013g01383	Chr16	7932224	7933162	alloocimene/β-myrcene/D-limonene/linalool/terpinolene/ocimene	probable receptor-like protein kinase at1g67000-like
VIT_216s0013g01386	Chr16	7939170	7942326	alloocimene/β-myrcene/D-limonene/linalool/terpinolene/ocimene	probable receptor-like protein kinase at1g67000-like
VIT_216s0013g01390	Chr16	7956444	7957515	alloocimene/β-myrcene/D-limonene/linalool/terpinolene/ocimene	probable receptor-like protein kinase at5g39020-like
VIT_216s0013g01410	Chr16	8002512	8010964	alloocimene/β-myrcene/D-limonene/linalool/terpinolene/ocimene	serine esterase domain-containing protein
VIT_216s0013g01420	Chr16	8032844	8033558	alloocimene/β-myrcene/D-limonene/linalool/terpinolene/ocimene	protein
VIT_216s0013g01430	Chr16	8081683	8134681	alloocimene/β-myrcene/D-limonene/linalool/terpinolene/ocimene	protein arabidillo 1-like
VIT_216s0013g01440	Chr16	8170265	8170588	alloocimene/β-myrcene/D-limonene/linalool/terpinolene/ocimene	sodium-bile acid
VIT_216s0013g01450	Chr16	8177641	8178663	alloocimene/β-myrcene/D-limonene/linalool/terpinolene/ocimene	subtilisin-like protease sdd1-like
VIT_216s0013g01470	Chr16	8183260	8183939	alloocimene/β-myrcene/D-limonene/linalool/terpinolene/ocimene	lysyl-trna synthetase
VIT_216s0013g01500	Chr16	8196203	8231928	alloocimene/β-myrcene/D-limonene/linalool/terpinolene/ocimene	leucine-rich repeat receptor protein kinase exs-like
VIT_216s0013g01510	Chr16	8238633	8257907	alloocimene/β-myrcene/D-limonene/linalool/terpinolene/ocimene	wd-repeat protein
VIT_216s0013g01520	Chr16	8271728	8311944	alloocimene/β-myrcene/D-limonene/linalool/terpinolene/ocimene	u3 small nucleolar rna-associated protein 10 and nuc211 domain-containing protein
VIT_216s0013g01530	Chr16	8316869	8351035	alloocimene/β-myrcene/D-limonene/linalool/terpinolene/ocimene	u3 small nucleolar rna-associated protein 10 and nuc211 domain-containing protein
VIT_216s0013g01540	Chr16	8351968	8367960	alloocimene/β-myrcene/D-limonene/linalool/terpinolene/ocimene	ubiquinol-cytochrome c chaperone family protein
VIT_216s0013g01550	Chr16	8370137	8376575	alloocimene/β-myrcene/D-limonene/linalool/terpinolene/ocimene	multicopy suppressor of ira1
VIT_216s0013g01560	Chr16	8378550	8379324	alloocimene/β-myrcene/D-limonene/linalool/terpinolene/ocimene	transcription factor myb39-like
VIT_216s0013g01570	Chr16	8379753	8402145	alloocimene/β-myrcene/D-limonene/linalool/terpinolene/ocimene	myb domain protein 51
VIT_216s0013g01610	Chr16	8412199	8416371	alloocimene/β-myrcene/D-limonene/linalool/terpinolene/ocimene	60s acidic ribosomal protein p1
VIT_216s0013g01640	Chr16	8486701	8489701	alloocimene/β-myrcene/D-limonene/linalool/terpinolene/ocimene	---NA---
VIT_216s0013g01645	Chr16	8501929	8503556	alloocimene/β-myrcene/D-limonene/linalool/terpinolene/ocimene	kinesin-like protein kif22-like
VIT_216s0013g01670	Chr16	8562203	8565964	alloocimene/β-myrcene/D-limonene/linalool/terpinolene/ocimene	6-phosphogluconate decarboxylating-like isoform 2
VIT_216s0013g01680	Chr16	8591817	8594729	alloocimene/β-myrcene/D-limonene/linalool/terpinolene/ocimene	probable isoaspartyl peptidase l-asparaginase 3-like
VIT_216s0013g01686	Chr16	8614461	8616234	alloocimene/β-myrcene/D-limonene/linalool/terpinolene/ocimene	isoaspartyl peptidase l-asparaginase 3 subunit beta
VIT_216s0013g01690	Chr16	8655843	8657077	alloocimene/β-myrcene/D-limonene/linalool/terpinolene/ocimene	probable isoaspartyl peptidase l-asparaginase 3-like
VIT_216s0013g01700	Chr16	8661140	8663788	alloocimene/β-myrcene/D-limonene/linalool/terpinolene/ocimene	receptor-like protein 12-like
VIT_216s0013g01710	Chr16	8685578	8686327	alloocimene/β-myrcene/D-limonene/linalool/terpinolene/ocimene	receptor-like protein 12-like
VIT_216s0013g01720	Chr16	8701814	8703425	alloocimene/β-myrcene/D-limonene/linalool/terpinolene/ocimene	isoaspartyl peptidase l-asparaginase 3 subunit beta
VIT_216s0013g01730	Chr16	8703806	8708897	alloocimene/β-myrcene/D-limonene/linalool/terpinolene/ocimene	receptor-like protein 12-like
VIT_216s0013g01750	Chr16	8753665	8773679	alloocimene/β-myrcene/D-limonene/linalool/terpinolene/ocimene	ceramide kinase
VIT_216s0013g01760	Chr16	8820495	8823995	alloocimene/β-myrcene/D-limonene/linalool/terpinolene/ocimene	derlin-1
VIT_216s0013g01770	Chr16	8843480	8843725	alloocimene/β-myrcene/D-limonene/linalool/terpinolene/ocimene	probable protein phosphatase 2c 55-like
VIT_216s0013g01830	Chr16	8925514	8926244	alloocimene/β-myrcene/D-limonene/linalool/terpinolene/ocimene	leucine-rich repeat-containing protein
VIT_216s0013g01840	Chr16	8946102	8946755	alloocimene/β-myrcene/D-limonene/linalool/terpinolene/ocimene	protein disulfide isomerase
VIT_216s0013g01870	Chr16	9008013	9008366	alloocimene/β-myrcene/D-limonene/linalool/terpinolene/ocimene	udp-d-apiose udp-d-xylose synthase 1
VIT_216s0013g01890	Chr16	9025750	9027124	alloocimene/β-myrcene/D-limonene/linalool/terpinolene/ocimene	udp-arabinose 4-epimerase
VIT_216s0013g01900	Chr16	9027352	9036366	alloocimene/β-myrcene/D-limonene/linalool/terpinolene/ocimene	phospholipid-translocating atpase
VIT_216s0013g01920	Chr16	9058375	9074440	alloocimene/β-myrcene/D-limonene/linalool/terpinolene/ocimene	kinase family protein
VIT_216s0013g01930	Chr16	9082139	9091461	alloocimene/β-myrcene/D-limonene/linalool/terpinolene/ocimene	acid phosphatase
VIT_216s0013g01940	Chr16	9126456	9128923	alloocimene/β-myrcene/D-limonene/linalool/terpinolene/ocimene	protein kinase
VIT_216s0013g01950	Chr16	9174928	9178842	alloocimene/β-myrcene/D-limonene/linalool/terpinolene/ocimene	hexose carrier protein hex6
VIT_216s0013g01955	Chr16	9239491	9240210	alloocimene/β-myrcene/D-limonene/linalool/terpinolene/ocimene	transcription factor jumonji and c5hc2 type zinc finger domain-containing protein
VIT_216s0013g01960	Chr16	9280286	9291614	alloocimene/β-myrcene/D-limonene/linalool/terpinolene/ocimene	condensin complex subunit 3
VIT_216s0013g01970	Chr16	9455795	9456227	alloocimene/β-myrcene/D-limonene/linalool/terpinolene/ocimene	pleckstrin homology domain-containing
VIT_216s0013g01976	Chr16	9490757	9491823	alloocimene/β-myrcene/D-limonene/linalool/terpinolene/ocimene	c2h2-like zinc finger protein
VIT_216s0013g01980	Chr16	9532118	9532444	alloocimene/β-myrcene/D-limonene/linalool/terpinolene/ocimene	actin
VIT_216s0013g01990	Chr16	9543570	9547989	alloocimene/β-myrcene/D-limonene/linalool/terpinolene/ocimene	receptor protein kinase clavata1
VIT_216s0013g02000	Chr16	9574750	9639947	alloocimene/β-myrcene/D-limonene/linalool/terpinolene/ocimene	protein rft1 homolog
VIT_216s0013g02020	Chr16	9641527	9645504	alloocimene/β-myrcene/D-limonene/linalool/terpinolene/ocimene	ribosomal protein
VIT_216s0013g02040	Chr16	9892431	9893363	alloocimene/β-myrcene/D-limonene/linalool/terpinolene/ocimene	structural maintenance of chromosomes protein 6-like
VIT_216s0013g02050	Chr16	9914908	9918414	alloocimene/β-myrcene/D-limonene/linalool/terpinolene/ocimene	structural maintenance of chromosomes protein 6-like
VIT_216s0013g02080	Chr16	9935936	9941588	alloocimene/β-myrcene/D-limonene/linalool/terpinolene/ocimene	structural maintenance of chromosomes protein 6-like
VIT_216s0013g02090	Chr16	9954867	9957708	alloocimene/β-myrcene/D-limonene/linalool/terpinolene/ocimene	f-box family protein
VIT_216s0013g02100	Chr16	9974685	10045724	alloocimene/β-myrcene/D-limonene/linalool/terpinolene/ocimene	2-phosphoglycerate kinase-related protein
VIT_216s0013g02110	Chr16	10048366	10050857	alloocimene/β-myrcene/D-limonene/linalool/terpinolene/ocimene	aldo keto reductase family protein
VIT_216s0013g02120	Chr16	10063604	10066529	alloocimene/β-myrcene/D-limonene/linalool/terpinolene/ocimene	pentatricopeptide repeat-containing protein
VIT_216s0013g02130	Chr16	10082640	10090719	alloocimene/β-myrcene/D-limonene/linalool/terpinolene/ocimene	c-type lectin receptor-like tyrosine-protein kinase at1g52310-like
VIT_216s0013g02140	Chr16	10106011	10117936	alloocimene/β-myrcene/D-limonene/linalool/terpinolene/ocimene	dna binding
VIT_216s0013g02180	Chr16	10173341	10173596	alloocimene/β-myrcene/D-limonene/linalool/terpinolene/ocimene	uncharacterized protein
VIT_216s0013g02204	Chr16	10304227	10306926	alloocimene/β-myrcene/D-limonene/linalool/terpinolene/ocimene	armadillo beta-catenin-like repeat and c2 domain-containing protein
VIT_216s0022g00030	Chr16	10555680	10598250	alloocimene/β-myrcene/D-limonene/linalool/terpinolene/ocimene	ccr4-not transcription complex subunit 1-like
VIT_216s0022g00040	Chr16	10623391	10626401	alloocimene/β-myrcene/D-limonene/linalool/terpinolene/ocimene	hypothetical protein VITISV_040221 [Vitis vinifera]
VIT_216s0022g00050	Chr16	10658512	10661212	alloocimene/β-myrcene/D-limonene/linalool/terpinolene/ocimene	unnamed protein product [Vitis vinifera]
VIT_216s0022g00060	Chr16	10691622	10716462	alloocimene/β-myrcene/D-limonene/linalool/terpinolene/ocimene	condensin complex components subunit
VIT_216s0022g00080	Chr16	10737560	10745298	alloocimene/β-myrcene/D-limonene/linalool/terpinolene/ocimene	lrr receptor-like serine threonine-protein kinase gso1-like
VIT_216s0022g00100	Chr16	10794566	10796599	alloocimene/β-myrcene/D-limonene/linalool/terpinolene/ocimene	lrr receptor-like serine threonine-protein kinase gso1-like
VIT_216s0022g00110	Chr16	10810816	10811812	alloocimene/β-myrcene/D-limonene/linalool/terpinolene/ocimene	lrr receptor-like serine threonine-protein kinase gso1-like
VIT_216s0022g00120	Chr16	10850381	10852613	alloocimene/β-myrcene/D-limonene/linalool/terpinolene/ocimene	lrr receptor-like serine threonine-protein kinase gso1-like
VIT_216s0022g00140	Chr16	10885019	10885186	alloocimene/β-myrcene/D-limonene/linalool/terpinolene/ocimene	nitric oxide synthase 1
VIT_216s0022g00150	Chr16	10934955	10937138	alloocimene/β-myrcene/D-limonene/linalool/terpinolene/ocimene	lrr receptor-like serine threonine-protein kinase gso1-like
VIT_216s0022g00160	Chr16	10962797	10965920	alloocimene/β-myrcene/D-limonene/linalool/terpinolene/ocimene	ribosomal protein s14
VIT_216s0022g00170	Chr16	10972341	10972712	alloocimene/β-myrcene/D-limonene/linalool/terpinolene/ocimene	lrr receptor-like serine threonine-protein kinase gso1-like
VIT_216s0022g00180	Chr16	10997409	10997839	alloocimene/β-myrcene/D-limonene/linalool/terpinolene/ocimene	condensin complex components subunit
VIT_216s0022g00200	Chr16	10998221	10998510	alloocimene/β-myrcene/D-limonene/linalool/terpinolene/ocimene	condensin complex components subunit
VIT_216s0022g00230	Chr16	11015060	11018175	alloocimene/β-myrcene/D-limonene/linalool/terpinolene/ocimene	condensin complex components subunit
VIT_216s0022g00240	Chr16	11038465	11045474	alloocimene/β-myrcene/D-limonene/linalool/terpinolene/ocimene	lrr receptor-like serine threonine-protein kinase gso2-like
VIT_216s0022g00290	Chr16	11163433	11164324	alloocimene/β-myrcene/D-limonene/linalool/terpinolene/ocimene	ring finger protein
VIT_216s0022g00310	Chr16	11175837	11179984	alloocimene/β-myrcene/D-limonene/linalool/terpinolene/ocimene	lrr receptor-like serine threonine-protein kinase gso1-like
VIT_216s0022g00320	Chr16	11184867	11218598	alloocimene/β-myrcene/D-limonene/linalool/terpinolene/ocimene	nitric oxide synthase 1
VIT_216s0022g00330	Chr16	11247876	11248951	alloocimene/β-myrcene/D-limonene/linalool/terpinolene/ocimene	probable aquaporin tip5-1-like
VIT_216s0022g00350	Chr16	11280909	11281763	alloocimene/β-myrcene/D-limonene/linalool/terpinolene/ocimene	serine-threonine kinase
VIT_216s0022g00360	Chr16	11289266	11289652	alloocimene/β-myrcene/D-limonene/linalool/terpinolene/ocimene	receptor protein
VIT_216s0022g00370	Chr16	11311608	11312946	alloocimene/β-myrcene/D-limonene/linalool/terpinolene/ocimene	integral membrane protein
VIT_216s0022g00375	Chr16	11340256	11340917	alloocimene/β-myrcene/D-limonene/linalool/terpinolene/ocimene	tmv resistance protein n-like
VIT_216s0022g00380	Chr16	11342603	11344045	alloocimene/β-myrcene/D-limonene/linalool/terpinolene/ocimene	vacuolar protein sorting-associated protein 52 homolog
VIT_216s0022g00420	Chr16	11422046	11423718	alloocimene/β-myrcene/D-limonene/linalool/terpinolene/ocimene	protein srg1
VIT_216s0022g00430	Chr16	11462797	11464363	alloocimene/β-myrcene/D-limonene/linalool/terpinolene/ocimene	protein srg1
VIT_216s0022g00440	Chr16	11479502	11480895	alloocimene/β-myrcene/D-limonene/linalool/terpinolene/ocimene	protein
VIT_216s0022g00450	Chr16	11481144	11488725	alloocimene/β-myrcene/D-limonene/linalool/terpinolene/ocimene	cell number regulator 6
VIT_216s0022g00470	Chr16	11494876	11495705	alloocimene/β-myrcene/D-limonene/linalool/terpinolene/ocimene	protein
VIT_216s0022g00480	Chr16	11534029	11543578	alloocimene/β-myrcene/D-limonene/linalool/terpinolene/ocimene	luc7 n_terminus domain-containing protein
VIT_216s0022g00490	Chr16	11543864	11556870	alloocimene/β-myrcene/D-limonene/linalool/terpinolene/ocimene	conserved oligomeric golgi complex subunit
VIT_216s0022g00500	Chr16	11582075	11585933	alloocimene/β-myrcene/D-limonene/linalool/terpinolene/ocimene	abc transporter c family member 8-like
VIT_216s0022g00510	Chr16	11604643	11606524	alloocimene/β-myrcene/D-limonene/linalool/terpinolene/ocimene	heat shock protein
VIT_216s0022g00530	Chr16	11651841	11653043	alloocimene/β-myrcene/D-limonene/linalool/terpinolene/ocimene	serinc-domain containing serine and sphingolipid biosynthesis protein
VIT_216s0022g00535	Chr16	11668130	11668483	alloocimene/β-myrcene/D-limonene/linalool/terpinolene/ocimene	serinc-domain containing serine and sphingolipid biosynthesis protein
VIT_216s0022g00540	Chr16	11683673	11687466	alloocimene/β-myrcene/D-limonene/linalool/terpinolene/ocimene	glycerol 3-phosphate permease
VIT_216s0022g00546	Chr16	11693051	11693600	alloocimene/β-myrcene/D-limonene/linalool/terpinolene/ocimene	ribosome-binding factor a
VIT_216s0022g00560	Chr16	11754904	11758272	alloocimene/β-myrcene/D-limonene/linalool/terpinolene/ocimene	paired amphipathic helix protein sin3
VIT_216s0022g00565	Chr16	11765864	11766160	alloocimene/β-myrcene/D-limonene/linalool/terpinolene/ocimene	iron-sulfur cluster co-chaperone protein mitochondrial-like
VIT_216s0022g00580	Chr16	11804770	11807788	alloocimene/β-myrcene/D-limonene/linalool/terpinolene/ocimene	---NA---
VIT_216s0022g00590	Chr16	11851224	11853187	alloocimene/β-myrcene/D-limonene/linalool/terpinolene/ocimene	not assigned.noontology
VIT_216s0022g00595	Chr16	11882759	11884120	alloocimene/β-myrcene/D-limonene/linalool/terpinolene/ocimene	unknown
VIT_216s0022g00600	Chr16	11897066	11913192	alloocimene/β-myrcene/D-limonene/linalool/terpinolene/ocimene	protein degradation ubiquitin E3.RING
VIT_216s0022g00610	Chr16	11935172	11936462	alloocimene/β-myrcene/D-limonene/linalool/terpinolene/ocimene	not assigned.unknown
VIT_216s0022g00620	Chr16	11946895	11947987	alloocimene/β-myrcene/D-limonene/linalool/terpinolene/ocimene	stress biotic.PR-proteins
VIT_216s0022g00625	Chr16	11950754	11952181	alloocimene/β-myrcene/D-limonene/linalool/terpinolene/ocimene	unknown
VIT_216s0022g00630	Chr16	11951455	11952137	alloocimene/β-myrcene/D-limonene/linalool/terpinolene/ocimene	notassigned.unknown
VIT_216s0022g00640	Chr16	11982405	11990934	alloocimene/β-myrcene/D-limonene/linalool/terpinolene/ocimene	signalling.calcium
VIT_216s0022g00650	Chr16	11999043	12003193	alloocimene/β-myrcene/D-limonene/linalool/terpinolene/ocimene	notassigned.unknown
VIT_216s0022g00660	Chr16	12003194	12006082	alloocimene/β-myrcene/D-limonene/linalool/terpinolene/ocimene	minorCHOmetabolism.trehalose.TPP
VIT_216s0022g00670	Chr16	12049376	12054304	alloocimene/β-myrcene/D-limonene/linalool/terpinolene/ocimene	majorCHOmetabolism.degradation.sucrose.invertases.vacuolar
VIT_216s0022g00680	Chr16	12076987	12082855	alloocimene/β-myrcene/D-limonene/linalool/terpinolene/ocimene	misc.oxidases-copper/development.unspecified
VIT_216s0022g00690	Chr16	12086950	12092435	alloocimene/β-myrcene/D-limonene/linalool/terpinolene/ocimene	development.unspecified
VIT_216s0022g00700	Chr16	12106253	12109162	alloocimene/β-myrcene/D-limonene/linalool/terpinolene/ocimene	cellwall.pectin*esterases.misc
VIT_216s0022g00710	Chr16	12133833	12136346	alloocimene/β-myrcene/D-limonene/linalool/terpinolene/ocimene	cellwall.pectin*esterases.misc
VIT_216s0022g00720	Chr16	12145022	12147069	alloocimene/β-myrcene/D-limonene/linalool/terpinolene/ocimene	misc.gluco-
VIT_216s0022g00730	Chr16	12151056	12151388	alloocimene/β-myrcene/D-limonene/linalool/terpinolene/ocimene	unknown
VIT_216s0022g00740	Chr16	12154929	12155520	alloocimene/β-myrcene/D-limonene/linalool/terpinolene/ocimene	notassigned.unknown
VIT_216s0022g00750	Chr16	12176866	12181893	alloocimene/β-myrcene/D-limonene/linalool/terpinolene/ocimene	misc.gluco-
VIT_216s0022g00760	Chr16	12183087	12187275	alloocimene/β-myrcene/D-limonene/linalool/terpinolene/ocimene	RNA.regulation of transcription.C2H2 zinc finger family
VIT_216s0022g00770	Chr16	12193738	12194692	alloocimene/β-myrcene/D-limonene/linalool/terpinolene/ocimene	misc.dynamin
VIT_216s0022g00810	Chr16	12208794	12231219	alloocimene/β-myrcene/D-limonene/linalool/terpinolene/ocimene	notassigned unknown
VIT_216s0022g00820	Chr16	12306986	12319898	alloocimene/β-myrcene/D-limonene/linalool/terpinolene/ocimene	notassigned unknown
VIT_216s0022g00830	Chr16	12323738	12324507	alloocimene/β-myrcene/D-limonene/linalool/terpinolene/ocimene	misc.invertase/pectinmethylesterase inhibitor family protein
VIT_216s0022g00840	Chr16	12343317	12344180	alloocimene/β-myrcene/D-limonene/linalool/terpinolene/ocimene	misc.invertase/pectinmethylesterase inhibitor family protein
VIT_216s0022g00850	Chr16	12348116	12356797	alloocimene/β-myrcene/D-limonene/linalool/terpinolene/ocimene	notassigned.unknown
VIT_216s0022g00860	Chr16	12359272	12360122	alloocimene/β-myrcene/D-limonene/linalool/terpinolene/ocimene	misc.invertase/pectinmethylesteraseinhibitorfamilyprotein
VIT_216s0022g00870	Chr16	12380440	12381201	alloocimene/β-myrcene/D-limonene/linalool/terpinolene/ocimene	misc.invertase/pectinmethylesteraseinhibitorfamilyprotein
VIT_216s0022g00890	Chr16	12473080	12473856	alloocimene/β-myrcene/D-limonene/linalool/terpinolene/ocimene	misc.invertase/pectinmethylesteraseinhibitorfamilyprotein
VIT_216s0022g00900	Chr16	12483376	12486156	alloocimene/β-myrcene/D-limonene/linalool/terpinolene/ocimene	not assigned.unknown
VIT_216s0022g00910	Chr16	12486708	12487834	alloocimene/β-myrcene/D-limonene/linalool/terpinolene/ocimene	not assigned.unknown
VIT_216s0022g00940	Chr16	12508848	12510055	alloocimene/β-myrcene/D-limonene/linalool/terpinolene/ocimene	misc.invertase/pectinmethylesteraseinhibitorfamilyprotein
VIT_216s0022g00950	Chr16	12514323	12516145	alloocimene/β-myrcene/D-limonene/linalool/terpinolene/ocimene	unknown
VIT_216s0022g00960	Chr16	12517766	12518431	alloocimene/β-myrcene/D-limonene/linalool/terpinolene/ocimene	misc.invertase/pectinmethylesteraseinhibitorfamilyprotein
VIT_216s0022g00970	Chr16	12533135	12534882	alloocimene/β-myrcene/D-limonene/linalool/terpinolene/ocimene	not assigned.noontology.pentatricopeptide(PPR) repeat-containingprotein
VIT_216s0022g00980	Chr16	12536691	12549082	alloocimene/β-myrcene/D-limonene/linalool/terpinolene/ocimene	nucleotide metabolism.phosphotransfer and pyrophosphatases.uridylatekinase
VIT_216s0022g00990	Chr16	12555586	12556112	alloocimene/β-myrcene/D-limonene/linalool/terpinolene/ocimene	aminoacid metabolism.synthesis.branchedchaingroup.common.acetolactatesynthase
VIT_216s0022g01000	Chr16	12591947	12592329	alloocimene/β-myrcene/D-limonene/linalool/terpinolene/ocimene	secondary metabolism.flavonoids.chalcones.naringenin-chalconesynthase
VIT_216s0022g01010	Chr16	12603811	12605598	alloocimene/β-myrcene/D-limonene/linalool/terpinolene/ocimene	amino acid metabolism.synthesis.branchedchaingroup.common.acetolactatesynthase
VIT_216s0022g01020	Chr16	12637602	12638601	alloocimene/β-myrcene/D-limonene/linalool/terpinolene/ocimene	secondary metabolism.flavonoids.chalcones.naringenin-chalconesynthase
VIT_216s0022g01030	Chr16	12647649	12649619	alloocimene/β-myrcene/D-limonene/linalool/terpinolene/ocimene	amino acid metabolism.synthesis.branchedchaingroup.common.acetolactatesynthase
VIT_216s0022g01040	Chr16	12718376	12718865	alloocimene/β-myrcene/D-limonene/linalool/terpinolene/ocimene	aminoacid metabolism.synthesis.branchedchaingroup.common.acetolactatesynthase
VIT_216s0022g01050	Chr16	12718866	12720230	alloocimene/β-myrcene/D-limonene/linalool/terpinolene/ocimene	aminoacid metabolism.synthesis.branchedchaingroup.common.acetolactatesynthase
VIT_216s0022g01070	Chr16	12763168	12764673	alloocimene/β-myrcene/D-limonene/linalool/terpinolene/ocimene	secondary metabolism.flavonoids.chalcones.naringenin-chalconesynthase
VIT_216s0022g01080	Chr16	12778035	12779908	alloocimene/β-myrcene/D-limonene/linalool/terpinolene/ocimene	aminoacid metabolism.synthesis.branchedchaingroup.common.acetolactatesynthase
VIT_216s0022g01100	Chr16	12842352	12843494	alloocimene/β-myrcene/D-limonene/linalool/terpinolene/ocimene	aminoacid metabolism.synthesis.branchedchaingroup.common.acetolactatesynthase
VIT_216s0022g01110	Chr16	12843495	12844139	alloocimene/β-myrcene/D-limonene/linalool/terpinolene/ocimene	unknown
VIT_216s0022g01120	Chr16	12886853	12888231	alloocimene/β-myrcene/D-limonene/linalool/terpinolene/ocimene	lipid metabolism.lipiddegradation.beta-oxidation.acylCoADH
VIT_216s0022g01130	Chr16	12922247	12948172	alloocimene/β-myrcene/D-limonene/linalool/terpinolene/ocimene	secondary metabolism.flavonoids.chalcones.naringenin-chalconesynthase
VIT_216s0022g01140	Chr16	12948452	12949378	alloocimene/β-myrcene/D-limonene/linalool/terpinolene/ocimene	unknown
VIT_216s0022g01150	Chr16	12959937	12960627	alloocimene/β-myrcene/D-limonene/linalool/terpinolene/ocimene	notassigned.unknown
VIT_216s0022g01160	Chr16	12960628	12961678	alloocimene/β-myrcene/D-limonene/linalool/terpinolene/ocimene	notassigned.unknown
VIT_216s0022g01190	Chr16	13046370	13047296	alloocimene/β-myrcene/D-limonene/linalool/terpinolene/ocimene	secondarymetabolism.flavonoids.chalcones.naringenin-chalconesynthase
VIT_216s0022g01210	Chr16	13107203	13109094	alloocimene/β-myrcene/D-limonene/linalool/terpinolene/ocimene	RNA.regulationoftranscription.MYBdomaintranscriptionfactorfamily
VIT_216s0022g01240	Chr16	13168703	13190022	alloocimene/β-myrcene/D-limonene/linalool/terpinolene/ocimene	development.unspecified
VIT_216s0022g01250	Chr16	13190459	13212941	alloocimene/β-myrcene/D-limonene/linalool/terpinolene/ocimene	notassigned.unknown
VIT_216s0022g01260	Chr16	13216257	13234198	alloocimene/β-myrcene/D-limonene/linalool/terpinolene/ocimene	protein.degradation
VIT_216s0022g01280	Chr16	13239867	13244459	alloocimene/β-myrcene/D-limonene/linalool/terpinolene/ocimene	unknown
VIT_216s0022g01290	Chr16	13248490	13249645	alloocimene/β-myrcene/D-limonene/linalool/terpinolene/ocimene	RNA.regulation of transcription.SET-domain transcriptional regulato rfamily
VIT_216s0022g01310	Chr16	13259949	13281187	alloocimene/β-myrcene/D-limonene/linalool/terpinolene/ocimene	secondary metabolism.isoprenoids.mevalonatepathway.HMG-CoAsynthase
VIT_216s0050g01900	Chr16	18849577	18853787	alloocimene/β-myrcene/D-limonene/linalool/terpinolene/ocimene	stress.biotic.PR-proteins
VIT_216s0050g01910	Chr16	18853876	18856279	alloocimene/β-myrcene/D-limonene/linalool/terpinolene/ocimene	unknown
VIT_216s0050g01920	Chr16	18856483	18860644	alloocimene/β-myrcene/D-limonene/linalool/terpinolene/ocimene	signalling.receptorkinases.S-locusglycoproteinlike
VIT_216s0050g01930	Chr16	18879627	18886900	alloocimene/β-myrcene/D-limonene/linalool/terpinolene/ocimene	signalling.receptorkinases.S-locusglycoproteinlike
VIT_216s0050g01940	Chr16	18887041	18887384	alloocimene/β-myrcene/D-limonene/linalool/terpinolene/ocimene	signalling.receptorkinases.S-locusglycoproteinlike
VIT_216s0050g01950	Chr16	18902024	18907296	alloocimene/β-myrcene/D-limonene/linalool/terpinolene/ocimene	stress.biotic.PR-proteins
VIT_216s0050g01960	Chr16	18910683	18911407	alloocimene/β-myrcene/D-limonene/linalool/terpinolene/ocimene	signalling.receptorkinases.S-locusglycoproteinlike
VIT_216s0050g01970	Chr16	18911408	18911862	alloocimene/β-myrcene/D-limonene/linalool/terpinolene/ocimene	notassigned.unknown
VIT_216s0050g01980	Chr16	18944487	18946301	alloocimene/β-myrcene/D-limonene/linalool/terpinolene/ocimene	stress.biotic.PR-proteins
VIT_216s0050g01990	Chr16	18965490	18966198	alloocimene/β-myrcene/D-limonene/linalool/terpinolene/ocimene	notassigned.unknown
VIT_216s0050g02000	Chr16	18970616	18978523	alloocimene/β-myrcene/D-limonene/linalool/terpinolene/ocimene	notassigned.unknown
VIT_216s0050g02010	Chr16	18986474	18989534	alloocimene/β-myrcene/D-limonene/linalool/terpinolene/ocimene	stress.biotic.PR-proteins
VIT_216s0050g02020	Chr16	18992913	18993994	alloocimene/β-myrcene/D-limonene/linalool/terpinolene/ocimene	lipid metabolism lipid degradation.lysophospholipases glycerophosphodiesterphosphodiesterase/signalling.receptorkinases.thaumatinlike/signalling.receptorkinases.wheatLRK10like
VIT_216s0050g02030	Chr16	19003897	19004978	alloocimene/β-myrcene/D-limonene/linalool/terpinolene/ocimene	lipid metabolism lipid degradation.lysophospholipases glycerophosphodiesterphosphodiesterase/signalling.receptorkinases.thaumatinlike/signalling.receptorkinases.Catharanthusroseus-likeRLK1/signalling.receptorkinases.wheatLRK10like
VIT_216s0050g02040	Chr16	19005925	19006889	alloocimene/β-myrcene/D-limonene/linalool/terpinolene/ocimene	unknown
VIT_216s0050g02050	Chr16	19015882	19017151	alloocimene/β-myrcene/D-limonene/linalool/terpinolene/ocimene	notassigned.unknown
VIT_216s0050g02060	Chr16	19038205	19039529	alloocimene/β-myrcene/D-limonene/linalool/terpinolene/ocimene	lipidmetabolism.lipiddegradation.lysophospholipases.glycerophosphodiesterphosphodiesterase/signalling.receptorkinases.thaumatinlike/signalling.receptorkinases.Catharanthusroseus-likeRLK1/signalling.receptorkinases.wheatLRK10like
VIT_216s0050g02070	Chr16	19045739	19045972	alloocimene/β-myrcene/D-limonene/linalool/terpinolene/ocimene	notassigned.noontology.pentatricopeptide(PPR)repeat-containingprotein
VIT_216s0050g02080	Chr16	19047647	19073254	alloocimene/β-myrcene/D-limonene/linalool/terpinolene/ocimene	cell.organisation
VIT_216s0050g02090	Chr16	19073617	19073948	alloocimene/β-myrcene/D-limonene/linalool/terpinolene/ocimene	notassigned.unknown
VIT_216s0050g02100	Chr16	19082053	19085375	alloocimene/β-myrcene/D-limonene/linalool/terpinolene/ocimene	stress.biotic.PR-proteins/signalling.receptorkinases.leucinerichrepeatXII
VIT_216s0050g02110	Chr16	19092228	19092645	alloocimene/β-myrcene/D-limonene/linalool/terpinolene/ocimene	notassigned.noontology
VIT_216s0050g02120	Chr16	19098149	19102682	alloocimene/β-myrcene/D-limonene/linalool/terpinolene/ocimene	hormonemetabolism.brassinosteroid.signaltransduction.BRI/stress.biotic/stress.biotic.PR-proteins/signalling.receptorkinases.leucinerichrepeatXI/signalling.receptorkinases.leucinerichrepeatXII/development.unspecified
VIT_216s0050g02130	Chr16	19111389	19118799	alloocimene/β-myrcene/D-limonene/linalool/terpinolene/ocimene	notassigned.noontology
VIT_216s0050g02140	Chr16	19119206	19119992	alloocimene/β-myrcene/D-limonene/linalool/terpinolene/ocimene	notassigned.unknown
VIT_216s0050g02150	Chr16	19120410	19123943	alloocimene/β-myrcene/D-limonene/linalool/terpinolene/ocimene	notassigned.unknown
VIT_216s0050g02160	Chr16	19135048	19148022	alloocimene/β-myrcene/D-limonene/linalool/terpinolene/ocimene	notassigned.noontology
VIT_216s0050g02170	Chr16	19148901	19149948	alloocimene/β-myrcene/D-limonene/linalool/terpinolene/ocimene	unknown
VIT_216s0050g02180	Chr16	19150510	19158023	alloocimene/β-myrcene/D-limonene/linalool/terpinolene/ocimene	glycolysis.plastidbranch.pyruvatekinase(PK)/lipidmetabolism.FAsynthesisandFAelongation.pyruvatekinase
VIT_216s0050g02190	Chr16	19158106	19164146	alloocimene/β-myrcene/D-limonene/linalool/terpinolene/ocimene	stress.biotic
VIT_216s0050g02200	Chr16	19171398	19171505	alloocimene/β-myrcene/D-limonene/linalool/terpinolene/ocimene	stress.biotic.PR-proteins
VIT_216s0050g02210	Chr16	19171524	19172429	alloocimene/β-myrcene/D-limonene/linalool/terpinolene/ocimene	unknown
VIT_216s0050g02220	Chr16	19180654	19188753	alloocimene/β-myrcene/D-limonene/linalool/terpinolene/ocimene	stress.biotic.PR-proteins
VIT_216s0050g02230	Chr16	19193714	19194636	alloocimene/β-myrcene/D-limonene/linalool/terpinolene/ocimene	stress.biotic.PR-proteins
VIT_216s0050g02240	Chr16	19197375	19201035	alloocimene/β-myrcene/D-limonene/linalool/terpinolene/ocimene	notassigned.unknown
VIT_216s0050g02250	Chr16	19204219	19207981	alloocimene/β-myrcene/D-limonene/linalool/terpinolene/ocimene	notassigned.noontology.tetratricopeptiderepeat(TPR)
VIT_216s0050g02260	Chr16	19209139	19213829	alloocimene/β-myrcene/D-limonene/linalool/terpinolene/ocimene	notassigned.unknown
VIT_216s0050g02270	Chr16	19214696	19219069	alloocimene/β-myrcene/D-limonene/linalool/terpinolene/ocimene	notassigned.unknown
VIT_216s0050g02280	Chr16	19218387	19225083	alloocimene/β-myrcene/D-limonene/linalool/terpinolene/ocimene	transport.ABC transporters and multidrug resistance systems
VIT_216s0050g02290	Chr16	19230244	19234652	alloocimene/β-myrcene/D-limonene/linalool/terpinolene/ocimene	notassigned.unknown
VIT_216s0050g02300	Chr16	19235134	19235579	alloocimene/β-myrcene/D-limonene/linalool/terpinolene/ocimene	notassigned.unknown
VIT_216s0050g02310	Chr16	19238562	19244373	alloocimene/β-myrcene/D-limonene/linalool/terpinolene/ocimene	notassigned.unknown
VIT_216s0050g02320	Chr16	19239807	19244768	alloocimene/β-myrcene/D-limonene/linalool/terpinolene/ocimene	DNA.synthesis/chromatin structure
VIT_216s0050g02330	Chr16	19246659	19252124	alloocimene/β-myrcene/D-limonene/linalool/terpinolene/ocimene	DNA.synthesis/chromatin structure
VIT_216s0050g02340	Chr16	19252863	19259368	alloocimene/β-myrcene/D-limonene/linalool/terpinolene/ocimene	DNA.synthesis/chromatin structure
VIT_216s0050g02350	Chr16	19262267	19270278	alloocimene/β-myrcene/D-limonene/linalool/terpinolene/ocimene	DNA.synthesis/chromatin structure
VIT_216s0050g02360	Chr16	19277370	19289008	alloocimene/β-myrcene/D-limonene/linalool/terpinolene/ocimene	transport.metabolite transporters atthemitochondrialmembrane
VIT_216s0050g02370	Chr16	19301911	19303838	alloocimene/β-myrcene/D-limonene/linalool/terpinolene/ocimene	transport.phosphate
VIT_216s0050g02380	Chr16	19309069	19311109	alloocimene/β-myrcene/D-limonene/linalool/terpinolene/ocimene	transport.phosphate
VIT_216s0050g02390	Chr16	19314078	19317728	alloocimene/β-myrcene/D-limonene/linalool/terpinolene/ocimene	cell.division.plastid
VIT_216s0050g02400	Chr16	19332308	19334304	alloocimene/β-myrcene/D-limonene/linalool/terpinolene/ocimene	RNA.regulation of transcription.AP2/EREBP
VIT_216s0050g02410	Chr16	19346592	19354755	alloocimene/β-myrcene/D-limonene/linalool/terpinolene/ocimene	protein.degradation.ubiquitin.E2
VIT_216s0050g02420	Chr16	19358535	19365290	alloocimene/β-myrcene/D-limonene/linalool/terpinolene/ocimene	cell.organisation.cytoskeleton.Myosin
VIT_216s0050g02430	Chr16	19365550	19369476	alloocimene/β-myrcene/D-limonene/linalool/terpinolene/ocimene	signalling.receptorkinases.leucinerichrepeatIII
VIT_216s0050g02440	Chr16	19380753	19386390	alloocimene/β-myrcene/D-limonene/linalool/terpinolene/ocimene	notassigned.noontology
VIT_216s0050g02450	Chr16	19388089	19395153	alloocimene/β-myrcene/D-limonene/linalool/terpinolene/ocimene	notassigned.unknown
VIT_216s0050g02460	Chr16	19395499	19401780	alloocimene/β-myrcene/D-limonene/linalool/terpinolene/ocimene	protein.postranslationalmodification
VIT_216s0050g02480	Chr16	19447098	19455034	alloocimene/β-myrcene/D-limonene/linalool/terpinolene/ocimene	transport.ABCtransportersandmultidrugresistancesystems
VIT_216s0050g02490	Chr16	19455279	19463109	alloocimene/β-myrcene/D-limonene/linalool/terpinolene/ocimene	C1-metabolism.tetrahydrofolatesynthase
VIT_216s0050g02500	Chr16	19472593	19474275	alloocimene/β-myrcene/D-limonene/linalool/terpinolene/ocimene	RNA.regulationoftranscription.bHLH
VIT_216s0050g02510	Chr16	19477127	19480222	alloocimene/β-myrcene/D-limonene/linalool/terpinolene/ocimene	RNA.regulationoftranscription.WRKYdomaintranscriptionfactorfamily
VIT_216s0050g02520	Chr16	19488633	19492496	alloocimene/β-myrcene/D-limonene/linalool/terpinolene/ocimene	RNA.regulationoftranscription.sigmalikeplant
VIT_216s0050g02530	Chr16	19492737	19495966	alloocimene/β-myrcene/D-limonene/linalool/terpinolene/ocimene	RNA.regulationoftranscription.MYB-relatedtranscriptionfactorfamily
VIT_216s0050g02540	Chr16	19512778	19515100	alloocimene/β-myrcene/D-limonene/linalool/terpinolene/ocimene	development.unspecified
VIT_216s0050g02550	Chr16	19516019	19518211	alloocimene/β-myrcene/D-limonene/linalool/terpinolene/ocimene	not assigned.noontology.pentatricopeptide(PPR)repeat-containingprotein
VIT_216s0050g02560	Chr16	19519257	19529648	alloocimene/β-myrcene/D-limonene/linalool/terpinolene/ocimene	transport.cyclic nucleotideorcalcium regulated channels
VIT_216s0050g02570	Chr16	19543171	19551888	alloocimene/β-myrcene/D-limonene/linalool/terpinolene/ocimene	protein.postranslational modification
VIT_216s0050g02580	Chr16	19553281	19562135	alloocimene/β-myrcene/D-limonene/linalool/terpinolene/ocimene	not assigned.unknown
VIT_216s0050g02590	Chr16	19568853	19573728	alloocimene/β-myrcene/D-limonene/linalool/terpinolene/ocimene	stress.abiotic.heat
VIT_216s0050g02600	Chr16	19585108	19587320	alloocimene/β-myrcene/D-limonene/linalool/terpinolene/ocimene	minor CHO metabolism trehalose.TPP
VIT_216s0050g02610	Chr16	19587834	19601033	D-limonene/linalool/terpinolene	uncharacterized protein loc100248390
VIT_216s0050g02620	Chr16	19636800	19641906	D-limonene/linalool/terpinolene	protein
VIT_216s0050g02630	Chr16	19642147	19655731	D-limonene/linalool/terpinolene	atp-dependent zinc metalloprotease ftsh chloroplastic mitochondrial-like
VIT_216s0050g02640	Chr16	19656718	19664942	D-limonene/linalool/terpinolene	polypyrimidine tract-binding protein homolog 2-like
VIT_216s0050g02650	Chr16	19665952	19669305	D-limonene/linalool/terpinolene	protein
VIT_216s0050g02660	Chr16	19669903	19676517	D-limonene/linalool/terpinolene	pyruvate kinase
VIT_216s0050g02670	Chr16	19678005	19686202	D-limonene/linalool/terpinolene	spermine synthase
VIT_216s0050g02680	Chr16	19697155	19699942	D-limonene/linalool/terpinolene	probable protein phosphatase 2c 8-like
VIT_216s0050g02690	Chr16	19705682	19707428	D-limonene/linalool/terpinolene	pentatricopeptide repeat-containing protein
VIT_216s0050g02700	Chr16	19741448	19742780	D-limonene/linalool/terpinolene	probable receptor-like protein kinase at5g39020-like
VIT_216s0050g02710	Chr16	19743634	19744891	D-limonene/linalool/terpinolene	probable receptor-like protein kinase at1g67000-like
VIT_216s0050g02720	Chr16	19745443	19747863	D-limonene/linalool/terpinolene	probable receptor-like protein kinase at5g39020-like
VIT_216s0050g02730	Chr16	19772765	19773255	D-limonene/linalool/terpinolene	probable receptor-like protein kinase at5g39020-like
VIT_216s0050g02740	Chr16	19773256	19776543	D-limonene/linalool/terpinolene	probable receptor-like protein kinase at1g67000-like
VIT_216s0050g02750	Chr16	19778075	19780647	D-limonene/linalool/terpinolene	probable receptor-like protein kinase at1g67000-like
VIT_216s0050g02760	Chr16	19780648	19781656	D-limonene/linalool/terpinolene	probable receptor-like protein kinase at1g67000-like
VIT_216s0050g02770	Chr16	19785467	19786532	D-limonene/linalool/terpinolene	probable receptor-like protein kinase at1g67000-like
VIT_216s0148g00010	Chr16	19868139	19870427	D-limonene/linalool/terpinolene	probable receptor-like protein kinase at5g39020-like
VIT_216s0148g00020	Chr16	19870995	19874150	D-limonene/linalool/terpinolene	probable receptor-like protein kinase at1g67000-like
VIT_216s0148g00030	Chr16	19910936	19914631	D-limonene/linalool/terpinolene	probable receptor-like protein kinase at1g67000-like
VIT_216s0148g00040	Chr16	19987313	19990464	D-limonene/linalool/terpinolene	probable receptor-like protein kinase at1g67000-like
VIT_216s0148g00050	Chr16	19993749	19999374	D-limonene/linalool/terpinolene	probable receptor-like protein kinase at5g39020-like
VIT_216s0148g00060	Chr16	20006144	20008592	D-limonene/linalool/terpinolene	probable receptor-like protein kinase at5g39020-like
VIT_216s0148g00070	Chr16	20009430	20012767	D-limonene/linalool/terpinolene	probable receptor-like protein kinase at5g39020-like
VIT_216s0148g00100	Chr16	20034504	20035092	D-limonene/linalool/terpinolene	probable receptor-like protein kinase at1g67000-like
VIT_216s0148g00110	Chr16	20038526	20041227	D-limonene/linalool/terpinolene	probable receptor-like protein kinase at5g39020-like
VIT_216s0148g00120	Chr16	20043858	20045218	D-limonene/linalool/terpinolene	probable receptor-like protein kinase at5g39020-like
VIT_216s0148g00130	Chr16	20056003	20057174	D-limonene/linalool/terpinolene	probable receptor-like protein kinase at1g67000-like
VIT_216s0148g00140	Chr16	20059691	20063070	D-limonene/linalool/terpinolene	probable receptor-like protein kinase at5g39020-like
VIT_216s0148g00150	Chr16	20086254	20087350	D-limonene/linalool/terpinolene	probable receptor-like protein kinase at5g39020-like
VIT_216s0148g00160	Chr16	20099434	20102224	D-limonene/linalool/terpinolene	probable receptor-like protein kinase at5g39020-like
VIT_216s0148g00170	Chr16	20102225	20102885	D-limonene/linalool/terpinolene	probable receptor-like protein kinase at1g67000-like
VIT_216s0148g00180	Chr16	20104333	20107812	D-limonene/linalool/terpinolene	probable receptor-like protein kinase at1g67000-like
VIT_216s0148g00210	Chr16	20146548	20151109	D-limonene/linalool/terpinolene	probable receptor-like protein kinase at1g67000-like
VIT_216s0148g00220	Chr16	20152534	20153610	D-limonene/linalool/terpinolene	probable receptor-like protein kinase at5g39020-like
VIT_216s0148g00230	Chr16	20178325	20217656	D-limonene/linalool/terpinolene	probable receptor-like protein kinase at5g39020-like
VIT_216s0148g00240	Chr16	20221579	20224398	D-limonene/linalool/terpinolene	probable receptor-like protein kinase at5g39020-like
VIT_216s0148g00250	Chr16	20224399	20224842	D-limonene/linalool/terpinolene	probable receptor-like protein kinase at1g67000-like
VIT_216s0148g00260	Chr16	20226506	20230230	D-limonene/linalool/terpinolene	probable receptor-like protein kinase at5g39020-like
VIT_216s0148g00280	Chr16	20258614	20259861	D-limonene/linalool/terpinolene	probable receptor-like protein kinase at5g39020-like
VIT_216s0148g00290	Chr16	20274044	20277550	D-limonene/linalool/terpinolene	probable receptor-like protein kinase at1g67000-like
VIT_216s0148g00300	Chr16	20279441	20286777	D-limonene/linalool/terpinolene	probable receptor-like protein kinase at5g39020-like
VIT_216s0148g00320	Chr16	20320617	20324924	D-limonene/linalool/terpinolene	probable receptor-like protein kinase at1g67000-like
VIT_216s0148g00330	Chr16	20327534	20328814	D-limonene/linalool/terpinolene	probable receptor-like protein kinase at5g39020-like
VIT_216s0148g00340	Chr16	20330394	20330988	D-limonene/linalool/terpinolene	probable receptor-like protein kinase at5g39020-like
VIT_216s0148g00350	Chr16	20330989	20331604	D-limonene/linalool/terpinolene	probable receptor-like protein kinase at5g39020-like
VIT_216s0148g00360	Chr16	20360836	20364530	D-limonene/linalool/terpinolene	probable receptor-like protein kinase at1g67000-like
VIT_216s0148g00370	Chr16	20366575	20370115	D-limonene/linalool/terpinolene	probable receptor-like protein kinase at5g39020-like
VIT_216s0148g00380	Chr16	20417671	20418072	D-limonene/linalool/terpinolene	probable receptor-like protein kinase at5g39020-like
VIT_216s0148g00400	Chr16	20450954	20452025	D-limonene/linalool/terpinolene	probable receptor-like protein kinase at1g67000-like
VIT_216s0148g00410	Chr16	20455902	20459008	D-limonene/linalool/terpinolene	probable receptor-like protein kinase at1g67000-like
VIT_216s0148g00420	Chr16	20461522	20462194	D-limonene/linalool/terpinolene	probable receptor-like protein kinase at1g67000-like
VIT_216s0098g00010	Chr16	20475899	20478938	D-limonene/linalool/terpinolene	probable receptor-like protein kinase at5g39020-like
VIT_216s0098g00020	Chr16	20479986	20483310	D-limonene/linalool/terpinolene	probable receptor-like protein kinase at1g67000-like
VIT_216s0098g00030	Chr16	20492574	20493673	D-limonene/linalool/terpinolene	probable receptor-like protein kinase at1g67000-like
VIT_216s0098g00070	Chr16	20508988	20509594	D-limonene/linalool/terpinolene	probable receptor-like protein kinase at1g67000-like
VIT_216s0098g00080	Chr16	20509595	20510348	D-limonene/linalool/terpinolene	probable receptor-like protein kinase at5g39020-like
VIT_216s0098g00090	Chr16	20512894	20513689	D-limonene/linalool/terpinolene	probable receptor-like protein kinase at5g39020-like
VIT_216s0098g00100	Chr16	20513981	20516924	D-limonene/linalool/terpinolene	probable receptor-like protein kinase at5g39020-like
VIT_216s0098g00110	Chr16	20552239	20555845	D-limonene/linalool/terpinolene	probable receptor-like protein kinase at5g39020-like
VIT_216s0098g00120	Chr16	20556656	20560053	D-limonene/linalool/terpinolene	probable receptor-like protein kinase at1g67000-like
VIT_216s0098g00150	Chr16	20583047	20586867	D-limonene/linalool/terpinolene	probable receptor-like protein kinase at5g39020-like
VIT_216s0098g00160	Chr16	20587106	20591085	D-limonene/linalool/terpinolene	probable receptor-like protein kinase at1g67000-like
VIT_216s0098g00170	Chr16	20602346	20605962	D-limonene/linalool/terpinolene	probable receptor-like protein kinase at1g67000-like
VIT_216s0098g00180	Chr16	20609155	20612397	D-limonene/linalool/terpinolene	probable receptor-like protein kinase at5g39020-like
VIT_216s0098g00200	Chr16	20614689	20622892	D-limonene/linalool/terpinolene	probable receptor-like protein kinase at1g67000-like
VIT_216s0098g00210	Chr16	20623368	20624904	D-limonene/linalool/terpinolene	probable receptor-like protein kinase at1g67000-like
VIT_216s0098g00220	Chr16	20623409	20627826	D-limonene/linalool/terpinolene	probable receptor-like protein kinase at1g67000-like
VIT_216s0098g00240	Chr16	20634958	20641562	D-limonene/linalool/terpinolene	probable receptor-like protein kinase at1g67000-like
VIT_216s0098g00230	Chr16	20635238	20637727	D-limonene/linalool/terpinolene	probable receptor-like protein kinase at1g67000-like
VIT_216s0098g00250	Chr16	20641861	20645278	D-limonene/linalool/terpinolene	protein
VIT_216s0098g00280	Chr16	20661922	20666002	D-limonene/linalool/terpinolene	uncharacterized protein
VIT_216s0098g00290	Chr16	20666388	20679383	D-limonene/linalool/terpinolene	glutamate synthase 1
VIT_216s0098g00310	Chr16	20703263	20708669	D-limonene/linalool/terpinolene	vesicle transport protein sft2b
VIT_216s0098g00320	Chr16	20709282	20728210	D-limonene/linalool/terpinolene	splicing factor 3a subunit 3-like
VIT_216s0098g00330	Chr16	20727086	20735336	D-limonene/linalool/terpinolene	obp3-responsive protein 1
VIT_216s0098g00340	Chr16	20740427	20751718	D-limonene/linalool/terpinolene	uncharacterized protein
VIT_216s0098g00350	Chr16	20769708	20783973	D-limonene/linalool/terpinolene	histone-lysine n-methyltransferase atx5
VIT_216s0098g00360	Chr16	20787131	20792165	D-limonene/linalool/terpinolene	zinc finger protein constans-like protein
VIT_216s0098g00370	Chr16	20802990	20807652	D-limonene/linalool/terpinolene	nuclear migration protein nudc
VIT_216s0098g00380	Chr16	20812476	20816151	D-limonene/linalool/terpinolene	o-acyltransferase wsd1
VIT_216s0098g00390	Chr16	20826562	20829217	D-limonene/linalool/terpinolene	probable receptor-like protein kinase at5g39020-like
VIT_216s0098g00400	Chr16	20829954	20833479	D-limonene/linalool/terpinolene	probable receptor-like protein kinase at1g67000-like
VIT_216s0098g00410	Chr16	20837081	20840392	D-limonene/linalool/terpinolene	probable receptor-like protein kinase at1g67000-like
VIT_216s0098g00420	Chr16	20841152	20844266	D-limonene/linalool/terpinolene	probable receptor-like protein kinase at1g67000-like
VIT_216s0098g00430	Chr16	20848483	20851612	D-limonene/linalool/terpinolene	protein
VIT_216s0098g00460	Chr16	20886749	20888112	D-limonene/linalool/terpinolene	gdsl esterase lipase at4g10955
VIT_216s0098g00480	Chr16	20899643	20900761	D-limonene/linalool/terpinolene	gdsl esterase lipase at4g10955
VIT_216s0098g00510	Chr16	20912511	20914879	D-limonene/linalool/terpinolene	gdsl esterase lipase at4g10955-like
VIT_216s0098g00520	Chr16	20920789	20921916	D-limonene/linalool/terpinolene	protein
VIT_216s0098g00540	Chr16	20955921	20986316	D-limonene/linalool/terpinolene	golgin candidate 5
VIT_216s0098g00550	Chr16	20987083	20993362	D-limonene/linalool/terpinolene	fbd-associated f-box protein
VIT_216s0098g00560	Chr16	20998419	21001965	D-limonene/linalool/terpinolene	nitrilase-associated protein
VIT_216s0098g00570	Chr16	21004242	21010918	D-limonene/linalool/terpinolene	mdr-like abc transporter
VIT_216s0098g00580	Chr16	21005738	21014397	D-limonene/linalool/terpinolene	zinc finger with ufm1-specific peptidase domain protein
VIT_216s0098g00590	Chr16	21017110	21023049	D-limonene/linalool/terpinolene	autophagy-related protein 13
VIT_216s0098g00610	Chr16	21028503	21038069	D-limonene/linalool/terpinolene	sam domain family protein
VIT_216s0098g00620	Chr16	21040651	21042003	D-limonene/linalool/terpinolene	uncharacterized protein loc100257233
VIT_216s0098g00630	Chr16	21043132	21051784	D-limonene/linalool/terpinolene	dna-binding protein bin4
VIT_216s0098g00640	Chr16	21049907	21051932	D-limonene/linalool/terpinolene	pathogenesis-related protein 5-like
VIT_216s0098g00670	Chr16	21062853	21067408	D-limonene/linalool/terpinolene	protein
VIT_216s0098g00680	Chr16	21065001	21076221	D-limonene/linalool/terpinolene	dna mismatch repair protein
VIT_216s0098g00690	Chr16	21078832	21083420	D-limonene/linalool/terpinolene	unc93-like protein
VIT_216s0098g00710	Chr16	21084876	21085628	D-limonene/linalool/terpinolene	serine-type endopeptidase inhibitor
VIT_216s0098g00720	Chr16	21086800	21089225	D-limonene/linalool/terpinolene	probable l-type lectin-domain containing receptor kinase -like
VIT_216s0098g00730	Chr16	21089852	21092832	D-limonene/linalool/terpinolene	60s ribosomal protein
VIT_216s0098g00740	Chr16	21098083	21098631	D-limonene/linalool/terpinolene	pinus taeda anonymous locus 0_11531_01 genomic sequence
VIT_216s0098g00750	Chr16	21101933	21105391	D-limonene/linalool/terpinolene	calcium-binding endonuclease exonuclease phosphatase family protein
VIT_216s0098g00760	Chr16	21111871	21115426	D-limonene/linalool/terpinolene	nac domain ipr003441
VIT_216s0098g00770	Chr16	21116293	21120181	D-limonene/linalool/terpinolene	iaa-amino acid hydrolase ilr1-like 5-like
VIT_216s0098g00780	Chr16	21120452	21126524	D-limonene/linalool/terpinolene	iaa-amino acid hydrolase ilr1-like 5-like
VIT_216s0098g00790	Chr16	21130941	21133087	D-limonene/linalool/terpinolene	heavy metal transport detoxification domain-containing protein
VIT_216s0098g00800	Chr16	21134574	21142692	D-limonene/linalool/terpinolene	heavy metal associated domain-containing protein
VIT_216s0098g00810	Chr16	21144686	21150999	D-limonene/linalool/terpinolene	protein
VIT_216s0098g00820	Chr16	21152035	21155864	D-limonene/linalool/terpinolene	peroxidase 5- partial
VIT_216s0098g00830	Chr16	21155789	21158441	D-limonene/linalool/terpinolene	alpha nac
VIT_216s0098g00840	Chr16	21159330	21160238	D-limonene/linalool/terpinolene	uncharacterized protein
VIT_216s0098g00850	Chr16	21165470	21178109	D-limonene/linalool/terpinolene	caffeic acid o-methyltransferase
VIT_216s0098g00860	Chr16	21182902	21186983	D-limonene/linalool/terpinolene	flavanone 3-dioxygenase-like
VIT_216s0098g00870	Chr16	21201188	21204083	D-limonene/linalool/terpinolene	wd40 repeat protein
VIT_216s0098g00880	Chr16	21222214	21223627	D-limonene/linalool/terpinolene	protein
VIT_216s0098g00890	Chr16	21228114	21228963	D-limonene/linalool/terpinolene	harpin-induced family protein
VIT_216s0098g00900	Chr16	21231035	21238345	D-limonene/linalool/terpinolene	pseudo response regulator
VIT_216s0098g00920	Chr16	21243972	21244285	D-limonene/linalool/terpinolene	dnaj homolog subfamily c member 2-like
VIT_216s0098g00930	Chr16	21244345	21244816	D-limonene/linalool/terpinolene	uncharacterized protein loc100253965
VIT_216s0098g00940	Chr16	21254940	21258385	D-limonene/linalool/terpinolene	30s ribosomal protein
VIT_216s0098g00950	Chr16	21256765	21263758	D-limonene/linalool/terpinolene	subtilase family protein
VIT_216s0098g00970	Chr16	21269667	21283495	D-limonene/linalool/terpinolene	subtilisin-like protease-like
VIT_216s0098g01010	Chr16	21293183	21296035	D-limonene/linalool/terpinolene	60s acidic ribosomal protein p1
VIT_216s0098g01020	Chr16	21297737	21303435	D-limonene/linalool/terpinolene	pre-mrna splicing factor sf2
VIT_216s0098g01030	Chr16	21304563	21312002	D-limonene/linalool/terpinolene	transducin wd40 domain-containing protein
VIT_216s0098g01040	Chr16	21322626	21328225	D-limonene/linalool/terpinolene	polyadenylate-binding protein
VIT_216s0098g01050	Chr16	21329695	21331591	D-limonene/linalool/terpinolene	rna-binding region-containing
VIT_216s0098g01060	Chr16	21338183	21340284	D-limonene/linalool/terpinolene	chloroplast low molecular weight heat shock protein
VIT_216s0098g01070	Chr16	21341512	21343572	D-limonene/linalool/terpinolene	protein
VIT_216s0098g01080	Chr16	21346572	21348742	D-limonene/linalool/terpinolene	protein
VIT_216s0098g01090	Chr16	21357596	21361386	D-limonene/linalool/terpinolene	leucine-rich repeat receptor-like protein kinase pepr1
VIT_216s0098g01100	Chr16	21361792	21365079	D-limonene/linalool/terpinolene	uncharacterized protein
VIT_216s0098g01110	Chr16	21364726	21368321	D-limonene/linalool/terpinolene	grf1-interacting factor 2
VIT_216s0098g01130	Chr16	21369673	21376096	D-limonene/linalool/terpinolene	uncharacterized protein
VIT_216s0098g01140	Chr16	21384784	21390968	D-limonene/linalool/terpinolene	calcium-dependent protein
VIT_216s0098g01150	Chr16	21395038	21395826	D-limonene/linalool/terpinolene	saur family protein
VIT_216s0098g01160	Chr16	21419843	21423482	D-limonene/linalool/terpinolene	subtilase family protein
VIT_216s0098g01170	Chr16	21439291	21441155	D-limonene/linalool/terpinolene	homeobox-leucine zipper protein athb-12
VIT_216s0098g01180	Chr16	21441784	21447363	D-limonene/linalool/terpinolene	aldo-keto reductase oxidoreductase
VIT_216s0098g01190	Chr16	21446903	21450719	D-limonene/linalool/terpinolene	ubiquitin fusion protein
VIT_216s0098g01200	Chr16	21450750	21454891	D-limonene/linalool/terpinolene	probable 6-phosphogluconolactonase chloroplastic
VIT_216s0098g01220	Chr16	21461554	21468926	D-limonene/linalool/terpinolene	gtpase-activating protein gyp7-like
VIT_216s0098g01230	Chr16	21470682	21473558	D-limonene/linalool/terpinolene	cytochrome b5
VIT_216s0098g01250	Chr16	21494997	21499387	D-limonene/linalool/terpinolene	metal-nicotianamine transporter ysl3
VIT_216s0098g01260	Chr16	21519361	21527269	D-limonene/linalool/terpinolene	protein
VIT_216s0098g01270	Chr16	21530831	21537625	D-limonene/linalool/terpinolene	vacuolar protein sorting-associated protein 26-like
VIT_216s0098g01280	Chr16	21537496	21540100	D-limonene/linalool/terpinolene	senescence-associated protein din1
VIT_216s0098g01290	Chr16	21544069	21548566	D-limonene/linalool/terpinolene	major facilitator protein
VIT_216s0098g01300	Chr16	21549095	21553561	D-limonene/linalool/terpinolene	f-box wd repeat-containing protein
VIT_216s0098g01310	Chr16	21554316	21569296	D-limonene/linalool/terpinolene	uncharacterized protein
VIT_216s0098g01320	Chr16	21582496	21590269	D-limonene/linalool/terpinolene	protein
VIT_216s0098g01340	Chr16	21594526	21594883	D-limonene/linalool/terpinolene	gag-pol polyprotein
VIT_216s0098g01350	Chr16	21599062	21602551	D-limonene/linalool/terpinolene	oligopeptide transporter opt family
VIT_216s0098g01370	Chr16	21608195	21615300	D-limonene/linalool/terpinolene	rna-binding protein with multiple splicing
VIT_216s0098g01400	Chr16	21625033	21632021	D-limonene/linalool/terpinolene	impaired sucrose induction 1-like protein
VIT_216s0098g01410	Chr16	21629131	21632027	D-limonene/linalool/terpinolene	pentatricopeptide repeat-containing protein
VIT_216s0098g01420	Chr16	21635505	21638031	D-limonene/linalool/terpinolene	f-box family protein
VIT_216s0098g01430	Chr16	21644057	21649749	D-limonene/linalool/terpinolene	probable exonuclease mut-7 homolog
VIT_216s0098g01500	Chr16	21674791	21676558	D-limonene/linalool/terpinolene	probable exonuclease mut-7 homolog
VIT_216s0098g01510	Chr16	21677420	21682113	D-limonene/linalool/terpinolene	histone-lysine n-methyltransferase
VIT_216s0098g01520	Chr16	21691304	21696349	D-limonene/linalool/terpinolene	wd repeat-containing protein
VIT_216s0098g01530	Chr16	21707403	21708088	D-limonene/linalool/terpinolene	hypothetical protein VITISV_041326 [Vitis vinifera]
VIT_216s0098g01540	Chr16	21708635	21712089	D-limonene/linalool/terpinolene	thylakoid lumenal protein
VIT_216s0098g01560	Chr16	21731310	21733294	D-limonene/linalool/terpinolene	glucan endo- -beta-glucosidase
VIT_216s0098g01570	Chr16	21733789	21737586	D-limonene/linalool/terpinolene	acyl- binding protein
VIT_216s0098g01580	Chr16	21738504	21742962	D-limonene/linalool/terpinolene	luminal binding protein
VIT_216s0098g01590	Chr16	21743485	21744182	D-limonene/linalool/terpinolene	calcium-binding ef hand family protein
VIT_216s0098g01610	Chr16	21749301	21751945	D-limonene/linalool/terpinolene	rna binding protein
VIT_216s0098g01620	Chr16	21752556	21756846	D-limonene/linalool/terpinolene	snare-like protein
VIT_216s0098g01630	Chr16	21758099	21763917	D-limonene/linalool/terpinolene	importin subunit beta-1-like
VIT_216s0098g01650	Chr16	21771107	21776235	D-limonene/linalool/terpinolene	protein phosphatase 2c 57
VIT_216s0098g01660	Chr16	21779349	21784852	D-limonene/linalool/terpinolene	kh domain-containing protein at4g18375-like
VIT_216s0098g01670	Chr16	21785789	21789083	D-limonene/linalool/terpinolene	50s ribosomal protein l9
VIT_216s0098g01680	Chr16	21790071	21795241	D-limonene/linalool/terpinolene	kinesin light chain-like protein
VIT_216s0098g01700	Chr16	21804518	21809693	D-limonene/linalool/terpinolene	alpha beta fold family protein
VIT_216s0098g01710	Chr16	21810534	21814359	D-limonene/linalool/terpinolene	uncharacterized protein
VIT_216s0098g01720	Chr16	21814340	21818624	D-limonene/linalool/terpinolene	protein abil2
VIT_216s0098g01730	Chr16	21822211	21823097	D-limonene/linalool/terpinolene	rwp-rk domain-containing protein
VIT_216s0098g01760	Chr16	21836364	21845288	D-limonene/linalool/terpinolene	pp2a regulatory subunit tap46
VIT_216s0098g01770	Chr16	21843039	21844437	D-limonene/linalool/terpinolene	not assigned.noontology
VIT_216s0098g01780	Chr16	21844781	21851539	D-limonene/linalool/terpinolene	major CHO metabolism synthesis starch starchsynthase
VIT_216s0098g01790	Chr16	21853375	21857125	D-limonene/linalool/terpinolene	signalling calcium
VIT_216s0098g01800	Chr16	21865986	21866725	D-limonene/linalool/terpinolene	not assigned unknown
VIT_216s0098g01805	Chr16	21872503	21876327	D-limonene/linalool/terpinolene	unknown
VIT_216s0098g01810	Chr16	21878888	21906889	D-limonene/linalool/terpinolene	notassigned.unknown
VIT_216s0098g01820	Chr16	21907866	21913084	D-limonene/linalool/terpinolene	notassigned.unknown
VIT_216s0098g01830	Chr16	21915405	21927764	D-limonene/linalool/terpinolene	unknown
VIT_216s0098g01840	Chr16	21928167	21930444	D-limonene/linalool/terpinolene	notassigned.noontology.pentatricopeptide(PPR)repeat-containingprotein
VIT_218s0041g02390	Chr18	27491474	27505772	linalool oxide	aldehyde oxidase 4-like
VIT_218s0041g02400	Chr18	27505773	27508138	linalool oxide	aldehyde oxidase 4-like
VIT_218s0041g02410	Chr18	27514537	27525639	linalool oxide	aldehyde oxidase 4-like
VIT_218s0041g02430	Chr18	27565853	27577170	linalool oxide	aldehyde oxidase 4-like
VIT_218s0041g02440	Chr18	27596011	27600885	linalool oxide	tmv resistance protein n-like
VIT_218s0041g02450	Chr18	27605080	27608932	linalool oxide	probable disease resistance protein at5g63020-like
VIT_218s0041g02470	Chr18	27641256	27643249	linalool oxide	tmv resistance protein n-like
VIT_218s0089g00010	Chr18	27668094	27672912	linalool oxide	leucine-rich repeat-containing protein
VIT_218s0089g00020	Chr18	27674896	27678176	linalool oxide	phosphatidylinositol n-acetylglucosaminyltransferase subunit p
VIT_218s0089g00030	Chr18	27682632	27701978	linalool oxide	kinase family protein
VIT_218s0089g00040	Chr18	27705194	27707866	linalool oxide	tmv resistance protein n-like
VIT_218s0089g00050	Chr18	27713911	27721484	linalool oxide	tmv resistance protein n-like
VIT_218s0089g00060	Chr18	27729875	27733818	linalool oxide	tmv resistance protein n-like
VIT_218s0089g00080	Chr18	27764434	27770111	linalool oxide	tmv resistance protein n-like
VIT_218s0089g00090	Chr18	27778809	27785781	linalool oxide	tmv resistance protein n-like
VIT_218s0089g00100	Chr18	27828676	27849058	linalool oxide	tmv resistance protein n-like
VIT_218s0089g00110	Chr18	27859383	27862326	linalool oxide	tmv resistance protein n-like
VIT_218s0089g00140	Chr18	27892542	27903415	linalool oxide	mannan endo- -beta-mannosidase 5
VIT_218s0089g00160	Chr18	27911708	27913748	linalool oxide	mannan endo- -beta-mannosidase 5
VIT_218s0089g00170	Chr18	27919134	27921047	linalool oxide	mannan endo- -beta-mannosidase 5
VIT_218s0089g00180	Chr18	27922457	27924039	linalool oxide	mannan endo- -beta-mannosidase 5
VIT_218s0089g00190	Chr18	27926186	27927923	linalool oxide	mannan endo- -beta-mannosidase 5
VIT_218s0089g00200	Chr18	27936394	27938714	linalool oxide	mannan endo- -beta-mannosidase 5
VIT_218s0089g00210	Chr18	27952489	27956544	linalool oxide	endo- -beta-glucanase
VIT_218s0089g00220	Chr18	27953423	27965061	linalool oxide	rna recognition motif-containing protein
VIT_218s0089g00260	Chr18	27983868	27985625	linalool oxide	pentatricopeptide repeat-containing protein
VIT_218s0089g00270	Chr18	27994460	27995057	linalool oxide	tmv resistance protein n-like
VIT_218s0089g00280	Chr18	28008743	28018133	linalool oxide	tmv resistance protein n-like
VIT_218s0089g00305	Chr18	28036802	28045466	linalool oxide	protein transport protein sec61 subunit beta
VIT_218s0089g00310	Chr18	28049383	28051640	linalool oxide	uncharacterized protein loc100854344
VIT_218s0089g00340	Chr18	28113470	28119368	linalool oxide	membrane protein
VIT_218s0089g00350	Chr18	28120358	28132654	linalool oxide	dynamin-like protein
VIT_218s0089g00360	Chr18	28143890	28159800	linalool oxide	eukaryotic translation initiation factor 2d-like
VIT_218s0089g00370	Chr18	28161805	28162865	linalool oxide	probable carboxylesterase 18-like
VIT_218s0089g00380	Chr18	28167862	28168881	linalool oxide	probable carboxylesterase 18-like
VIT_218s0089g00390	Chr18	28180091	28181073	linalool oxide	probable carboxylesterase 18-like
VIT_218s0089g00400	Chr18	28183894	28184987	linalool oxide	probable carboxylesterase 18-like
VIT_218s0089g00410	Chr18	28208843	28216320	linalool oxide	sucrose-phosphate synthase
VIT_218s0089g00420	Chr18	28239850	28240864	linalool oxide	atp synthase epsilon mitochondrial
VIT_218s0089g00460	Chr18	28271405	28273634	linalool oxide	tmv resistance protein n-like
VIT_218s0089g00490	Chr18	28282937	28284029	linalool oxide	sucrose-phosphate synthase
VIT_218s0089g00500	Chr18	28286787	28287068	linalool oxide	tmv resistance protein n-like
VIT_218s0089g00520	Chr18	28305735	28320509	linalool oxide	tmv resistance protein n-like
VIT_218s0089g00530	Chr18	28331841	28332170	linalool oxide	uncharacterized protein loc100246896
VIT_218s0089g00540	Chr18	28333116	28333499	linalool oxide	eto1-like protein 1-like
VIT_218s0089g00550	Chr18	28342315	28346395	linalool oxide	tmv resistance protein n-like
VIT_218s0089g00560	Chr18	28352259	28357616	linalool oxide	acetyl- cytosolic 2
VIT_218s0089g00570	Chr18	28357963	28360311	linalool oxide	acetyl- cytosolic 2
VIT_218s0089g00590	Chr18	28413582	28423190	linalool oxide	probable acetyl- cytosolic 2-like
VIT_218s0089g00600	Chr18	28430031	28435290	linalool oxide	tmv resistance protein n-like
VIT_218s0089g00610	Chr18	28438873	28443815	linalool oxide	uncharacterized protein
VIT_218s0089g00620	Chr18	28445508	28452942	linalool oxide	glycerophosphoryl diester
VIT_218s0089g00630	Chr18	28461775	28464729	linalool oxide	receptor-like protein 12-like
VIT_218s0089g00650	Chr18	28472204	28475143	linalool oxide	receptor-like protein 12-like
VIT_218s0089g00660	Chr18	28482879	28494713	linalool oxide	receptor-like protein 12-like
VIT_218s0089g00680	Chr18	28510764	28511552	linalool oxide	receptor-like protein kinase
VIT_218s0089g00690	Chr18	28516219	28527002	linalool oxide	receptor-like protein kinase
VIT_218s0089g00700	Chr18	28531502	28533893	linalool oxide	cytochrome p450 734a1-like
VIT_218s0089g00710	Chr18	28542725	28549108	linalool oxide	cytochrome p450
VIT_218s0089g00720	Chr18	28549322	28549869	linalool oxide	armadillo beta-catenin-like repeat and c2 domain-containing protein
VIT_218s0089g00730	Chr18	28550952	28552069	linalool oxide	probable histone-lysine n-methyltransferase atxr3-like
VIT_218s0089g00790	Chr18	28594157	28597171	linalool oxide	protein
VIT_218s0089g00800	Chr18	28597172	28610698	linalool oxide	protein
VIT_218s0089g00810	Chr18	28628558	28629416	linalool oxide	aminotransferase family protein
VIT_218s0089g00820	Chr18	28630172	28633048	linalool oxide	uncharacterized protein at4g28440
VIT_218s0089g00860	Chr18	28685873	28689797	linalool oxide	ring-h2 finger protein atl7-like
VIT_218s0089g00870	Chr18	28692107	28696508	linalool oxide	protein
VIT_218s0089g00880	Chr18	28696481	28733078	linalool oxide	hydrolase zinc ion binding protein
VIT_218s0089g00900	Chr18	28739945	28746105	linalool oxide	protein whirly 2
VIT_218s0089g00910	Chr18	28749580	28756704	linalool oxide	auxin response factor 1
VIT_218s0089g00920	Chr18	28762685	28768720	linalool oxide	rna-binding protein
VIT_218s0089g00930	Chr18	28782378	28786774	linalool oxide	cobalt ion binding protein
VIT_218s0089g00940	Chr18	28788162	28791205	linalool oxide	zinc finger
VIT_218s0089g00950	Chr18	28797526	28797918	linalool oxide	f-box lrr-repeat protein at3g48880
VIT_218s0089g00970	Chr18	28823441	28825682	linalool oxide	f-box lrr-repeat protein at3g48880
VIT_218s0089g00990	Chr18	28858729	28861888	linalool oxide	f-box lrr-repeat protein at3g48880
VIT_218s0089g01000	Chr18	28865594	28867784	linalool oxide	f-box lrr-repeat protein at3g48880
VIT_218s0089g01010	Chr18	28874985	28886309	linalool oxide	probable peptide nitrate transporter at1g59740-like
VIT_218s0089g01020	Chr18	28905474	28917553	linalool oxide	f-box lrr-repeat protein at3g48880
VIT_218s0089g01030	Chr18	28924140	28924766	linalool oxide	ap2 erf domain-containing transcription factor
VIT_218s0089g01040	Chr18	28928371	28931151	linalool oxide	avr9 elicitor response protein
VIT_218s0089g01050	Chr18	28931945	28939707	linalool oxide	phd finger protein at1g33420-like
VIT_219s0014g03180	Chr19	3327403	3328786	α-terpineol/nerol/nerol oxide/linalool oxide	drought responsive element binding protein 5
VIT_219s0014g03190	Chr19	3331059	3333803	α-terpineol/nerol/nerol oxide/linalool oxide	uncharacterized protein
VIT_219s0014g03200	Chr19	3336199	3347558	α-terpineol/nerol/nerol oxide/linalool oxide	cop1-interacting protein 7
VIT_219s0014g03220	Chr19	3355228	3356129	α-terpineol/nerol/nerol oxide/linalool oxide	protein
VIT_219s0014g03230	Chr19	3357566	3358448	α-terpineol/nerol/nerol oxide/linalool oxide	tmv resistance protein n
VIT_219s0014g03240	Chr19	3368173	3375529	α-terpineol/nerol/nerol oxide/linalool oxide	beta-glucosidase 18-like
VIT_219s0014g03250	Chr19	3376739	3381785	α-terpineol/nerol/nerol oxide/linalool oxide	beta-glucosidase 18-like
VIT_219s0014g03270	Chr19	3392883	3395092	α-terpineol/nerol/nerol oxide/linalool oxide	uncharacterized protein loc100854344
VIT_219s0014g03280	Chr19	3404282	3407783	α-terpineol/nerol/nerol oxide/linalool oxide	white-brown-complex abc transporter family
VIT_219s0014g03290	Chr19	3412628	3414263	α-terpineol/nerol/nerol oxide/linalool oxide	nac domain protein nac4
VIT_219s0014g03300	Chr19	3429179	3431727	α-terpineol/nerol/nerol oxide/linalool oxide	nac domain ipr003441
VIT_219s0014g03320	Chr19	3434176	3441247	α-terpineol/nerol/nerol oxide/linalool oxide	peroxisomal membrane 22 kda (mpv17 pmp22) family protein
VIT_219s0014g03330	Chr19	3443138	3446096	α-terpineol/nerol/nerol oxide/linalool oxide	peptidyl-prolycis-trans isomerase protein
VIT_219s0014g03350	Chr19	3471310	3474999	α-terpineol/nerol/nerol oxide/linalool oxide	peptidyl-prolycis-trans isomerase protein
VIT_219s0014g03360	Chr19	3475668	3513338	α-terpineol/nerol/nerol oxide/linalool oxide	protein club
VIT_219s0014g03370	Chr19	3520435	3522690	α-terpineol/nerol/nerol oxide/linalool oxide	methyltransferase type 11
VIT_219s0014g03380	Chr19	3530503	3536735	α-terpineol/nerol/nerol oxide/linalool oxide	pap-specific phosphatase hal2-like
VIT_219s0014g03390	Chr19	3543574	3544316	α-terpineol/nerol/nerol oxide/linalool oxide	protein
VIT_219s0014g03410	Chr19	3559627	3563675	α-terpineol/nerol/nerol oxide/linalool oxide	structural constituent of cell
VIT_219s0014g03400	Chr19	3557707	3563958	α-terpineol/nerol/nerol oxide/linalool oxide	protein
VIT_219s0014g03420	Chr19	3567813	3569396	α-terpineol/nerol/nerol oxide/linalool oxide	late embryogenesis abundant protein
VIT_219s0014g03425	Chr19	3573657	3573974	α-terpineol/nerol/nerol oxide/linalool oxide	heat shock protein 70
VIT_219s0014g03430	Chr19	3578441	3582080	α-terpineol/nerol/nerol oxide/linalool oxide	lysine-specific histone demethylase 1 homolog 2-like
VIT_219s0014g03440	Chr19	3604727	3606465	α-terpineol/nerol/nerol oxide/linalool oxide	aluminum resistance protein
VIT_219s0014g03450	Chr19	3606466	3608812	α-terpineol/nerol/nerol oxide/linalool oxide	uncharacterized protein ynbb-like
VIT_219s0014g03460	Chr19	3609859	3614304	α-terpineol/nerol/nerol oxide/linalool oxide	transmembrane protein 184c
VIT_219s0014g03470	Chr19	3614794	3620407	α-terpineol/nerol/nerol oxide/linalool oxide	at4g27390 m4i22_200
VIT_219s0014g03500	Chr19	3626922	3634812	α-terpineol/nerol/nerol oxide/linalool oxide	uncharacterized protein
VIT_219s0014g03510	Chr19	3639906	3650435	α-terpineol/nerol/nerol oxide/linalool oxide	probable adp-ribosylation factor gtpase-activating protein agd5-like
VIT_219s0014g03530	Chr19	3658234	3664492	α-terpineol/nerol/nerol oxide/linalool oxide	cytochrome c-type biogenesis ccda-like chloroplastic protein
VIT_219s0014g03560	Chr19	3676945	3682036	α-terpineol/nerol/nerol oxide/linalool oxide	b3 domain-containing transcription repressor val2
VIT_219s0014g03640	Chr19	3750407	3776473	α-terpineol/nerol/nerol oxide/linalool oxide	myosin-j heavy chain-like
VIT_219s0014g03660	Chr19	3775797	3779114	α-terpineol/nerol/nerol oxide/linalool oxide	light-harvesting complex ii protein lhcb3
VIT_219s0014g03680	Chr19	3785391	3802441	α-terpineol/nerol/nerol oxide/linalool oxide	meiotic recombination 11
VIT_219s0014g03700	Chr19	3814289	3827161	α-terpineol/nerol/nerol oxide/linalool oxide	cyclic nucleotide-gated ion channel 4
VIT_219s0014g03710	Chr19	3837027	3838362	α-terpineol/nerol/nerol oxide/linalool oxide	protein
VIT_219s0014g03740	Chr19	3851102	3855383	α-terpineol/nerol/nerol oxide/linalool oxide	membrane associated protein
VIT_219s0014g03790	Chr19	3867149	3893028	α-terpineol/nerol/nerol oxide/linalool oxide	diacylglycerol kinase 5
VIT_219s0014g03800	Chr19	3894331	3895956	α-terpineol/nerol/nerol oxide/linalool oxide	ran gtpase activating protein 2
VIT_219s0014g03820	Chr19	3913590	3915440	α-terpineol/nerol/nerol oxide/linalool oxide	myb-related protein m4
VIT_219s0014g03850	Chr19	3942300	3945003	α-terpineol/nerol/nerol oxide/linalool oxide	cytochrome b6-f complex iron-sulfur chloroplastic-like
VIT_219s0014g03877	Chr19	4028687	4028980	α-terpineol/nerol/nerol oxide/linalool oxide	swi2 snf2-like protein
VIT_219s0014g03884	Chr19	4074317	4074610	α-terpineol/nerol/nerol oxide/linalool oxide	swi2 snf2-like protein
VIT_219s0014g03891	Chr19	4082678	4082962	α-terpineol/nerol/nerol oxide/linalool oxide	long-chain-alcohol oxidase fao4a-like
VIT_219s0014g03900	Chr19	4088368	4092387	α-terpineol/nerol/nerol oxide/linalool oxide	ubiquitin carboxyl-terminal hydrolase
VIT_219s0014g03910	Chr19	4092388	4097577	α-terpineol/nerol/nerol oxide/linalool oxide	ubiquitin carboxyl-terminal hydrolase
VIT_219s0014g03920	Chr19	4110215	4155052	α-terpineol/nerol/nerol oxide/linalool oxide	ubiquitin carboxyl-terminal hydrolase
VIT_219s0014g03930	Chr19	4163102	4172666	α-terpineol/nerol/nerol oxide/linalool oxide	trna (guanine-n -)-methyltransferase-like
VIT_219s0014g03940	Chr19	4181541	4183030	α-terpineol/nerol/nerol oxide/linalool oxide	nozzle sporocyteless
VIT_219s0014g03950	Chr19	4189288	4191190	α-terpineol/nerol/nerol oxide/linalool oxide	disease resistance protein
VIT_219s0014g03960	Chr19	4193881	4196243	α-terpineol/nerol/nerol oxide/linalool oxide	b-box type zinc finger-containing protein
VIT_219s0014g03970	Chr19	4197164	4200139	α-terpineol/nerol/nerol oxide/linalool oxide	protein
VIT_219s0014g03980	Chr19	4210021	4210833	α-terpineol/nerol/nerol oxide/linalool oxide	centromere protein
VIT_219s0014g03990	Chr19	4226288	4228994	α-terpineol/nerol/nerol oxide/linalool oxide	protein
VIT_219s0014g04000	Chr19	4230991	4232990	α-terpineol/nerol/nerol oxide/linalool oxide	receptor-like serine threonine-protein kinase sd1-8-like
VIT_219s0014g04010	Chr19	4233865	4234385	α-terpineol/nerol/nerol oxide/linalool oxide	receptor-like serine threonine-protein kinase sd1-8-like
VIT_219s0014g04030	Chr19	4272270	4272875	α-terpineol/nerol/nerol oxide/linalool oxide	hypothetical protein VITISV_008917 [Vitis vinifera]
VIT_219s0014g04040	Chr19	4276288	4280524	α-terpineol/nerol/nerol oxide/linalool oxide	receptor-like serine threonine-protein kinase sd1-8-like
VIT_219s0014g04050	Chr19	4296793	4304803	α-terpineol/nerol/nerol oxide/linalool oxide	receptor-like serine threonine-protein kinase sd1-8-like
VIT_219s0014g04060	Chr19	4309670	4313880	α-terpineol/nerol/nerol oxide/linalool oxide	receptor-like serine threonine-protein kinase sd1-8-like
VIT_219s0014g04070	Chr19	4317079	4320094	α-terpineol/nerol/nerol oxide/linalool oxide	receptor-like serine threonine-protein kinase sd1-8-like
VIT_219s0014g04080	Chr19	4321446	4326268	α-terpineol/nerol/nerol oxide/linalool oxide	receptor-like serine threonine-protein kinase sd1-8-like
VIT_219s0014g04090	Chr19	4330206	4333951	α-terpineol/nerol/nerol oxide/linalool oxide	receptor-like serine threonine-protein kinase sd1-8-like
VIT_219s0014g04096	Chr19	4346900	4347961	α-terpineol/nerol/nerol oxide/linalool oxide	g-type lectin s-receptor-like serine threonine-protein kinase at4g27290-like
VIT_219s0014g04102	Chr19	4362868	4363119	α-terpineol/nerol/nerol oxide/linalool oxide	serine threonine protein kinase
VIT_219s0014g04110	Chr19	4374556	4374938	α-terpineol/nerol/nerol oxide/linalool oxide	elongation factor 1-alpha
VIT_219s0014g04130	Chr19	4401660	4405648	α-terpineol/nerol/nerol oxide/linalool oxide	receptor-like serine threonine-protein kinase sd1-8-like
VIT_219s0014g04140	Chr19	4411937	4415159	α-terpineol/nerol/nerol oxide/linalool oxide	g-type lectin s-receptor-like serine threonine-protein kinase at4g27290-like
VIT_219s0014g04150	Chr19	4430204	4433826	α-terpineol/nerol/nerol oxide/linalool oxide	s-locus-specific glycoprotein s6
VIT_219s0014g04160	Chr19	4453704	4455546	α-terpineol/nerol/nerol oxide/linalool oxide	receptor-like serine threonine-protein kinase sd1-8-like
[truncated: 82 more rows]

## Sheet: Table S8
Table S8 Details of the 34 accessions used in this study.
Accession name	Variety number VIVC	R Reads number	R mapped number	R map rate
5A	NA	67957364	42848197	0.63
Beichun	1086	54138302	37962771	0.701
Beifeng	15957	65740164	43454241	0.66
Beihong	1089	166413132	129051240	0.775
Beimei	1087	56476486	40794570	0.722
Benifuii	NA	42666120	30885553	0.723
Beniizu	14076	66395304	51841321	0.78
Beta	1291	56310066	38286692	0.679
Cabernet Gernischet	NA	83263274	59583593	0.715
Cabernet Sauvignon	1929	50629912	34359304	0.678
cinerea Engelm.	26329	40947842	28081447	0.685
Concord	2801	46338308	31792599	0.686
Guixiangyi	25188	54802926	42369130	0.773
Triumph	12656	127864694	101499224	0.793
Honey Juice	15847	98229544	78059688	0.794
Huajia No.8	25897	45680780	25951661	0.568
Jiangshang	NA	51014158	38554182	0.755
Jingchao	24717	119079518	89495675	0.751
Jingxiu	23245	48637118	37211505	0.765
Jingzaojing	5763	50072180	40139354	0.801
Kyoho	6597	71304544	40571222	0.568
Merlot	7655	55240274	42197760	0.763
Pondichry	NA	75520228	52788361	0.698
Riesling Italian	NA	54865432	42456832	0.773
Ryoho	NA	19750934	14221744	0.72
Semillon	11480	54939700	42066276	0.765
Swenson 3	15764	57802500	42910400	0.742
Takao	12215	52283224	37915632	0.725
Tangwei	24788	53049676	38367835	0.723
Thomson Seedless	NA	58448224	47184468	0.807
Vehara540	NA	58112286	42936288	0.738
Venus Seedless	NA	65056640	50302752	0.773
Wuyishan	NA	53616962	34403337	0.641
Xiangfei	23248	60239148	46466723	0.771

## Sheet: Table S9
Table S9 Pearson correlation analysis of 34 cultivars between the expression level at the R stage and monoterpene content.
Gene	p-value	q-value	E-value
VIT_209s0054g01160	1.95399e-14	0.878943	5.38423e-10
VIT_215s0045g00490	2.26485e-14	0.878001	6.24058e-10
VIT_213s0064g01830	6.39488e-14	0.871036	1.76198e-09
VIT_202s0025g03130	1.39e-13	0.865583	3.82973e-09
VIT_200s0131g00010	2.15827e-13	0.862382	5.94626e-09
VIT_212s0034g02540	5.7554e-13	0.854941	1.58561e-08
VIT_212s0028g02590	1.93223e-12	0.845151	5.32311e-08
VIT_200s2182g00020	4.39915e-12	0.838091	1.21188e-07
VIT_200s0203g00090	1.11253e-11	0.829706	3.06469e-07
VIT_200s0302g00040	1.26974e-11	0.828473	3.49763e-07
VIT_200s0184g00170	1.7409e-11	0.82549	4.7953e-07
VIT_201s0010g03020	2.82903e-11	0.820787	7.79227e-07
VIT_214s0171g00150	3.68854e-11	0.818159	1.01593e-06
VIT_203s0091g00090	6.08162e-11	0.813088	1.675e-06
VIT_218s0117g00620	8.28919e-11	0.809869	2.28293e-06
VIT_217s0000g04220	8.63027e-11	0.809445	2.37678e-06
VIT_208s0058g01240	3.48694e-10	0.794102	9.6027e-06
VIT_205s0020g03410	7.04203e-10	0.785856	1.93923e-05
VIT_216s0100g00380	7.73763e-10	0.784723	2.13071e-05
VIT_216s0039g02360	8.94671e-10	0.782963	2.46357e-05
VIT_218s0001g12700	1.08977e-09	0.780546	3.00069e-05
VIT_212s0034g02556	1.34202e-09	0.777961	3.69511e-05
VIT_201s0011g04660	1.6637e-09	0.775257	4.58067e-05
VIT_210s0003g03810	1.6831e-09	0.77511	4.6339e-05
VIT_216s0039g02350	1.73312e-09	0.774738	4.77144e-05
VIT_206s0004g05930	1.96056e-09	0.773165	5.39743e-05
VIT_209s0002g03020	2.58816e-09	0.769577	7.12495e-05
VIT_212s0035g01460	3.1112e-09	0.767163	8.56452e-05
VIT_205s0094g00180	5.44877e-09	0.759631	0.000149988
VIT_206s0009g03280	5.59334e-09	0.759272	0.000153962
VIT_213s0019g01130	1.13969e-08	0.749279	0.000313699
VIT_219s0014g00410	2.01747e-08	0.740911	0.000555288
VIT_213s0019g01160	3.09153e-08	0.734442	0.000850882
VIT_214s0006g00810	3.26344e-08	0.733609	0.000898164
VIT_209s0054g01520	3.30902e-08	0.733394	0.000910675
VIT_200s0131g00316	5.19975e-08	0.726303	0.00143097
VIT_217s0000g00810	6.45927e-08	0.72282	0.00177753
VIT_214s0036g00080	7.222e-08	0.721008	0.00198735
VIT_200s1052g00010	7.32318e-08	0.720781	0.00201512
VIT_216s0039g02380	7.57019e-08	0.720239	0.00208301
VIT_218s0001g09270	1.00154e-07	0.715615	0.00275574
VIT_206s0061g01096	1.05409e-07	0.714761	0.00290022
VIT_218s0001g13800	1.07813e-07	0.714383	0.00296627
VIT_201s0127g00780	1.14587e-07	0.713359	0.00315252
VIT_215s0045g01130	1.24483e-07	0.71196	0.00342466
VIT_207s0005g02645	1.54567e-07	0.708265	0.00425213
VIT_200s0487g00010	1.55739e-07	0.708135	0.00428423
VIT_200s0202g00035	1.77693e-07	0.705855	0.00488798
VIT_203s0017g00320	1.85819e-07	0.705077	0.00511132
VIT_207s0005g03200	2.32431e-07	0.701145	0.00639324
VIT_205s0136g00230	2.55624e-07	0.699455	0.00703093
VIT_217s0000g00440	2.88072e-07	0.697315	0.00792313
VIT_207s0031g01310	3.18093e-07	0.695525	0.00874851
VIT_204s0044g00620	4.44239e-07	0.6894	0.0122175
VIT_209s0002g04290	5.46912e-07	0.685511	0.0150406
VIT_212s0028g00560	6.1472e-07	0.683299	0.0169048
VIT_218s0001g08840	6.16764e-07	0.683236	0.0169604
VIT_202s0025g02805	6.20966e-07	0.683107	0.0170753
VIT_200s0445g00060	8.54268e-07	0.676965	0.0234898
VIT_219s0015g00850	9.62218e-07	0.674637	0.0264572
VIT_213s0067g03790	1.16533e-06	0.670845	0.0320408
VIT_213s0064g01110	1.7172e-06	0.662998	0.0472128
VIT_200s0225g00170	1.7542e-06	0.66256	0.0482282
The green mark in the table is the VvbZIP61.
p-value is a parameter generated by the T-test that represents the difference between the two sets of samples.
q-value can be simply understood as the probability of a false positive for p-value, and when q-value < 0.05, the p-value significant false positive is less than 0.05.
e-value is expected value.

## Sheet: Table S10
Table S10 The QTLs and transcriptome discovered candidate genes involved in monoterpene components.
Gapevine 12X gene ID	Chromosome	Position	Annotation or putative gene function
VIT_212s0028g00560	Chr12	1,136,878-1,138,800	dna double-strand break repair rad50
VIT_212s0028g02590	Chr12	3,366,039-3,367,815	basic leucine zipper 61 transcription factor
VIT_216s0039g02350	Chr16	2,505,902-2,506,561	dihydroflavonol 4-reductase
VIT_216s0039g02360	Chr16	2,505,770-2,510,775	disease resistance protein (NBS-LRR class)
VIT_216s0039g02380	Chr16	2,515,217-2,516,015	lrr receptor-like serine threonine-protein kinase gso2-like
The green mark in the table is the VvbZIP61.

[truncated: 1 more sheets: Table S11]
